# Supplementary material for: Culture media composition influences patient-derived organoid ability to predict therapeutic responses in gastrointestinal cancers
Source: JCI Insight. 2022 Nov 22;7(22):e158060. doi: 10.1172/jci.insight.158060 (PMC9746806; doi:10.1172/jci.insight.158060)
Supplement: Supplemental table 4 [file jciinsight-7-158060-s066.xlsx]

## Sheet: HO107vHO44_hallmarks
Supplemental Table 4. GSEA Gene sets enriched in HO107 vs. HO44 in PaTOM (Hallmarks Gene Sets). Pathways with NOM p-val ≤0.05 are highlighted.
Gene sets enriched in HO107 (PaTOM)
NAME	GS<br> follow link to MSigDB	GS DETAILS	SIZE	ES	NES	NOM p-val	FDR q-val	FWER p-val	RANK AT MAX	LEADING EDGE
HALLMARK_EPITHELIAL_MESENCHYMAL_TRANSITION	HALLMARK_EPITHELIAL_MESENCHYMAL_TRANSITION	Details ...	200	0.63692	2.05584	0	0	0	9224	tags=62%, list=17%, signal=74%
HALLMARK_TNFA_SIGNALING_VIA_NFKB	HALLMARK_TNFA_SIGNALING_VIA_NFKB	Details ...	200	0.617628	1.96888	0	0	0	8263	tags=52%, list=15%, signal=62%
HALLMARK_UV_RESPONSE_DN	HALLMARK_UV_RESPONSE_DN	Details ...	144	0.544652	1.70223	0	0.0028511	0.006	7566	tags=46%, list=14%, signal=53%
HALLMARK_E2F_TARGETS	HALLMARK_E2F_TARGETS	Details ...	200	0.518155	1.66917	0	0.00356447	0.01	7831	tags=42%, list=14%, signal=48%
HALLMARK_APOPTOSIS	HALLMARK_APOPTOSIS	Details ...	161	0.523073	1.6537	0	0.00343018	0.012	8840	tags=47%, list=16%, signal=55%
HALLMARK_INFLAMMATORY_RESPONSE	HALLMARK_INFLAMMATORY_RESPONSE	Details ...	200	0.486218	1.57656	0	0.00996787	0.038	9275	tags=46%, list=17%, signal=55%
HALLMARK_ALLOGRAFT_REJECTION	HALLMARK_ALLOGRAFT_REJECTION	Details ...	200	0.480384	1.55582	0	0.0124582	0.055	9103	tags=39%, list=17%, signal=47%
HALLMARK_TGF_BETA_SIGNALING	HALLMARK_TGF_BETA_SIGNALING	Details ...	54	0.579188	1.55002	0.010989	0.0114468	0.058	8845	tags=56%, list=16%, signal=66%
HALLMARK_COAGULATION	HALLMARK_COAGULATION	Details ...	138	0.490505	1.52139	0.00165017	0.0168722	0.095	8046	tags=39%, list=15%, signal=46%
HALLMARK_IL2_STAT5_SIGNALING	HALLMARK_IL2_STAT5_SIGNALING	Details ...	199	0.470208	1.51547	0	0.0165592	0.104	9217	tags=43%, list=17%, signal=51%
HALLMARK_IL6_JAK_STAT3_SIGNALING	HALLMARK_IL6_JAK_STAT3_SIGNALING	Details ...	87	0.522732	1.51407	0.00498339	0.0155833	0.108	9593	tags=48%, list=18%, signal=58%
HALLMARK_APICAL_SURFACE	HALLMARK_APICAL_SURFACE	Details ...	44	0.560681	1.45245	0.0191304	0.0311791	0.218	7815	tags=55%, list=14%, signal=64%
HALLMARK_REACTIVE_OXYGEN_SPECIES_PATHWAY	HALLMARK_REACTIVE_OXYGEN_SPECIES_PATHWAY	Details ...	49	0.54282	1.44444	0.0258176	0.0314637	0.237	8550	tags=49%, list=16%, signal=58%
HALLMARK_P53_PATHWAY	HALLMARK_P53_PATHWAY	Details ...	200	0.445861	1.44292	0.0046729	0.0296496	0.241	8480	tags=41%, list=16%, signal=48%
HALLMARK_UV_RESPONSE_UP	HALLMARK_UV_RESPONSE_UP	Details ...	158	0.456091	1.43844	0.0031746	0.0291297	0.248	8851	tags=43%, list=16%, signal=51%
HALLMARK_COMPLEMENT	HALLMARK_COMPLEMENT	Details ...	200	0.44069	1.43231	0.00308166	0.0294662	0.262	10089	tags=41%, list=18%, signal=49%
HALLMARK_HYPOXIA	HALLMARK_HYPOXIA	Details ...	200	0.442681	1.42296	0	0.030852	0.285	8280	tags=38%, list=15%, signal=44%
HALLMARK_APICAL_JUNCTION	HALLMARK_APICAL_JUNCTION	Details ...	200	0.439421	1.40841	0.00159744	0.0333938	0.322	8445	tags=38%, list=15%, signal=45%
HALLMARK_KRAS_SIGNALING_UP	HALLMARK_KRAS_SIGNALING_UP	Details ...	200	0.434793	1.40668	0.00768049	0.0322181	0.326	8623	tags=45%, list=16%, signal=53%
HALLMARK_MYOGENESIS	HALLMARK_MYOGENESIS	Details ...	200	0.434578	1.40128	0.00491803	0.0326686	0.347	8943	tags=41%, list=16%, signal=48%
HALLMARK_ANGIOGENESIS	HALLMARK_ANGIOGENESIS	Details ...	36	0.538675	1.345	0.0912344	0.0598717	0.556	9187	tags=64%, list=17%, signal=77%
HALLMARK_ESTROGEN_RESPONSE_EARLY	HALLMARK_ESTROGEN_RESPONSE_EARLY	Details ...	200	0.411402	1.31879	0.0278638	0.0751918	0.651	8266	tags=37%, list=15%, signal=43%
HALLMARK_UNFOLDED_PROTEIN_RESPONSE	HALLMARK_UNFOLDED_PROTEIN_RESPONSE	Details ...	113	0.433905	1.30477	0.0348101	0.082264	0.694	9600	tags=39%, list=18%, signal=47%
HALLMARK_G2M_CHECKPOINT	HALLMARK_G2M_CHECKPOINT	Details ...	200	0.398579	1.29341	0.0157729	0.0884595	0.743	14845	tags=58%, list=27%, signal=79%
HALLMARK_MITOTIC_SPINDLE	HALLMARK_MITOTIC_SPINDLE	Details ...	199	0.394107	1.27681	0.0342146	0.101318	0.8	7685	tags=37%, list=14%, signal=43%
HALLMARK_KRAS_SIGNALING_DN	HALLMARK_KRAS_SIGNALING_DN	Details ...	200	0.390361	1.27442	0.0377953	0.0990614	0.807	8640	tags=36%, list=16%, signal=42%
HALLMARK_INTERFERON_GAMMA_RESPONSE	HALLMARK_INTERFERON_GAMMA_RESPONSE	Details ...	200	0.391469	1.26822	0.0358814	0.101265	0.83	9231	tags=37%, list=17%, signal=44%
HALLMARK_ANDROGEN_RESPONSE	HALLMARK_ANDROGEN_RESPONSE	Details ...	100	0.42625	1.26807	0.0760135	0.0976487	0.83	8481	tags=42%, list=16%, signal=50%
HALLMARK_SPERMATOGENESIS	HALLMARK_SPERMATOGENESIS	Details ...	135	0.415454	1.26247	0.0647709	0.10013	0.849	10537	tags=34%, list=19%, signal=42%
HALLMARK_MTORC1_SIGNALING	HALLMARK_MTORC1_SIGNALING	Details ...	200	0.379909	1.23496	0.0541401	0.124584	0.92	8587	tags=35%, list=16%, signal=41%
HALLMARK_PROTEIN_SECRETION	HALLMARK_PROTEIN_SECRETION	Details ...	96	0.420067	1.23011	0.0801457	0.1253	0.926	10454	tags=41%, list=19%, signal=50%
HALLMARK_MYC_TARGETS_V1	HALLMARK_MYC_TARGETS_V1	Details ...	199	0.375975	1.21881	0.0633117	0.132895	0.941	14419	tags=51%, list=26%, signal=69%
HALLMARK_HEME_METABOLISM	HALLMARK_HEME_METABOLISM	Details ...	200	0.376155	1.20773	0.0674847	0.143053	0.956	8287	tags=32%, list=15%, signal=37%
HALLMARK_NOTCH_SIGNALING	HALLMARK_NOTCH_SIGNALING	Details ...	32	0.487366	1.18792	0.188277	0.163642	0.979	7484	tags=44%, list=14%, signal=51%
HALLMARK_GLYCOLYSIS	HALLMARK_GLYCOLYSIS	Details ...	200	0.368815	1.18276	0.102107	0.166476	0.984	7385	tags=33%, list=14%, signal=37%
HALLMARK_ADIPOGENESIS	HALLMARK_ADIPOGENESIS	Details ...	200	0.358208	1.15334	0.138037	0.205173	0.995	8315	tags=32%, list=15%, signal=38%
HALLMARK_ESTROGEN_RESPONSE_LATE	HALLMARK_ESTROGEN_RESPONSE_LATE	Details ...	200	0.349654	1.13191	0.170927	0.234341	0.998	7992	tags=34%, list=15%, signal=40%
HALLMARK_PEROXISOME	HALLMARK_PEROXISOME	Details ...	104	0.378676	1.12895	0.237774	0.233869	0.998	8811	tags=35%, list=16%, signal=41%
HALLMARK_XENOBIOTIC_METABOLISM	HALLMARK_XENOBIOTIC_METABOLISM	Details ...	200	0.343305	1.11447	0.173643	0.256136	1	9099	tags=37%, list=17%, signal=44%
HALLMARK_PI3K_AKT_MTOR_SIGNALING	HALLMARK_PI3K_AKT_MTOR_SIGNALING	Details ...	105	0.371798	1.10305	0.23756	0.270298	1	6448	tags=26%, list=12%, signal=29%
HALLMARK_DNA_REPAIR	HALLMARK_DNA_REPAIR	Details ...	150	0.344661	1.07741	0.286392	0.317351	1	14141	tags=49%, list=26%, signal=65%
HALLMARK_HEDGEHOG_SIGNALING	HALLMARK_HEDGEHOG_SIGNALING	Details ...	36	0.400919	0.993113	0.450178	0.51756	1	5340	tags=31%, list=10%, signal=34%
HALLMARK_BILE_ACID_METABOLISM	HALLMARK_BILE_ACID_METABOLISM	Details ...	112	0.328683	0.986218	0.489292	0.525168	1	6956	tags=25%, list=13%, signal=29%
HALLMARK_WNT_BETA_CATENIN_SIGNALING	HALLMARK_WNT_BETA_CATENIN_SIGNALING	Details ...	42	0.38274	0.985263	0.49387	0.515775	1	6850	tags=31%, list=13%, signal=35%
HALLMARK_FATTY_ACID_METABOLISM	HALLMARK_FATTY_ACID_METABOLISM	Details ...	158	0.309757	0.975277	0.519936	0.530586	1	8279	tags=28%, list=15%, signal=33%
HALLMARK_OXIDATIVE_PHOSPHORYLATION	HALLMARK_OXIDATIVE_PHOSPHORYLATION	Details ...	200	0.291173	0.940947	0.622727	0.613293	1	8370	tags=29%, list=15%, signal=34%
HALLMARK_MYC_TARGETS_V2	HALLMARK_MYC_TARGETS_V2	Details ...	57	0.261922	0.710212	0.971524	0.991968	1	9081	tags=28%, list=17%, signal=34%
Gene sets enriched in HO44 (PaTOM)
NAME	GS<br> follow link to MSigDB	GS DETAILS	SIZE	ES	NES	NOM p-val	FDR q-val	FWER p-val	RANK AT MAX	LEADING EDGE
HALLMARK_CHOLESTEROL_HOMEOSTASIS	HALLMARK_CHOLESTEROL_HOMEOSTASIS	Details ...	74	-0.48813	-1.47183	0.00243309	0.0203716	0.122	9095	tags=49%, list=17%, signal=58%
HALLMARK_PANCREAS_BETA_CELLS	HALLMARK_PANCREAS_BETA_CELLS	Details ...	40	-0.496083	-1.30757	0.0877193	0.0541031	0.493	2355	tags=23%, list=4%, signal=23%
HALLMARK_INTERFERON_ALPHA_RESPONSE	HALLMARK_INTERFERON_ALPHA_RESPONSE	Details ...	97	-0.328487	-1.01411	0.416667	0.393001	0.999	8153	tags=36%, list=15%, signal=42%
