# Supplementary material for: Culture media composition influences patient-derived organoid ability to predict therapeutic responses in gastrointestinal cancers
Source: JCI Insight. 2022 Nov 22;7(22):e158060. doi: 10.1172/jci.insight.158060 (PMC9746806; doi:10.1172/jci.insight.158060)
Supplement: Supplemental table 5 [file jciinsight-7-158060-s067.xlsx]

## Sheet: Key
Supplemental Table 5. GSEA Gene sets enriched in WNT and PaTOM (Hallmark and KEGG Gene Sets)
Supplemental Table 5A	HO163 Gene sets enriched in WNT and PaTOM (Hallmark)
Supplemental Table 5B	HO163 Gene sets enriched in WNT and PaTOM (KEGG)
Supplemental Table 5C	HO228 Gene sets enriched in WNT and PaTOM (Hallmark)
Supplemental Table 5D	HO228 Gene sets enriched in WNT and PaTOM (KEGG)
Supplemental Table 5E	HO219 Gene sets enriched in WNT and PaTOM (Hallmark)
Supplemental Table 5F	HO219 Gene sets enriched in WNT and PaTOM (KEGG)
Supplemental Table 5G	HO44 Gene sets enriched in WNT and PaTOM (Hallmark)
Supplemental Table 5H	HO44 Gene sets enriched in WNT and PaTOM (KEGG)
Supplemental Table 5I	HO107 Gene sets enriched in WNT and PaTOM (Hallmark)
Supplemental Table 5J	HO107 Gene sets enriched in WNT and PaTOM (KEGG)
Supplemental Table 5K	Hallmarks Enrichment Summary
Pathways with a NOM p-val ≤0.05 are highlighted.

## Sheet: 5A. HO163_hallmarks
Supplemental Table 5A. HO163 Gene sets enriched in WNT and PaTOM (Hallmark)
HO163 Gene sets enriched in WNT
NAME	GS<br> follow link to MSigDB	GS DETAILS	SIZE	ES	NES	NOM p-val	FDR q-val	FWER p-val	RANK AT MAX	LEADING EDGE
HALLMARK_EPITHELIAL_MESENCHYMAL_TRANSITION	HALLMARK_EPITHELIAL_MESENCHYMAL_TRANSITION	Details ...	200	0.442126	1.40177	0.00859951	0.179654	0.386	6652	tags=34%, list=12%, signal=39%
HALLMARK_HEDGEHOG_SIGNALING	HALLMARK_HEDGEHOG_SIGNALING	Details ...	36	0.545041	1.36149	0.0542169	0.146507	0.546	9659	tags=50%, list=18%, signal=61%
HALLMARK_WNT_BETA_CATENIN_SIGNALING	HALLMARK_WNT_BETA_CATENIN_SIGNALING	Details ...	42	0.491113	1.27085	0.121439	0.272949	0.9	7258	tags=36%, list=13%, signal=41%
HALLMARK_KRAS_SIGNALING_DN	HALLMARK_KRAS_SIGNALING_DN	Details ...	200	0.390826	1.24484	0.0509091	0.263223	0.95	8938	tags=35%, list=16%, signal=42%
HALLMARK_TGF_BETA_SIGNALING	HALLMARK_TGF_BETA_SIGNALING	Details ...	54	0.454246	1.23424	0.162963	0.235097	0.959	5911	tags=31%, list=11%, signal=35%
HALLMARK_PANCREAS_BETA_CELLS	HALLMARK_PANCREAS_BETA_CELLS	Details ...	40	0.433141	1.12498	0.278184	0.493445	1	2018	tags=15%, list=4%, signal=16%
HALLMARK_COAGULATION	HALLMARK_COAGULATION	Details ...	138	0.356873	1.10083	0.240209	0.505694	1	6762	tags=25%, list=12%, signal=29%
HALLMARK_KRAS_SIGNALING_UP	HALLMARK_KRAS_SIGNALING_UP	Details ...	200	0.337036	1.07271	0.277709	0.528542	1	10430	tags=36%, list=19%, signal=44%
HALLMARK_UV_RESPONSE_DN	s	Details ...	144	0.342131	1.05875	0.31634	0.514483	1	8550	tags=31%, list=16%, signal=37%
HALLMARK_APICAL_JUNCTION	HALLMARK_APICAL_JUNCTION	Details ...	200	0.325698	1.03335	0.383544	0.536693	1	8941	tags=31%, list=16%, signal=37%
HALLMARK_ALLOGRAFT_REJECTION	HALLMARK_ALLOGRAFT_REJECTION	Details ...	200	0.314344	1.00168	0.454545	0.580668	1	9801	tags=29%, list=18%, signal=35%
HALLMARK_ANGIOGENESIS	HALLMARK_ANGIOGENESIS	Details ...	36	0.398297	0.996044	0.470765	0.548925	1	7137	tags=25%, list=13%, signal=29%
HALLMARK_SPERMATOGENESIS	HALLMARK_SPERMATOGENESIS	Details ...	135	0.321004	0.994884	0.465057	0.509863	1	10063	tags=27%, list=18%, signal=33%
HALLMARK_INFLAMMATORY_RESPONSE	HALLMARK_INFLAMMATORY_RESPONSE	Details ...	200	0.291042	0.93247	0.653333	0.624171	1	9674	tags=33%, list=18%, signal=40%
HO163 Gene sets enriched in PaTOM
NAME	GS<br> follow link to MSigDB	GS DETAILS	SIZE	ES	NES	NOM p-val	FDR q-val	FWER p-val	RANK AT MAX	LEADING EDGE
HALLMARK_OXIDATIVE_PHOSPHORYLATION	HALLMARK_OXIDATIVE_PHOSPHORYLATION	Details ...	200	-0.74209	-2.68855	0	0	0	7155	tags=68%, list=13%, signal=78%
HALLMARK_MTORC1_SIGNALING	HALLMARK_MTORC1_SIGNALING	Details ...	200	-0.674632	-2.4126	0	0	0	7605	tags=62%, list=14%, signal=72%
HALLMARK_ADIPOGENESIS	HALLMARK_ADIPOGENESIS	Details ...	200	-0.661122	-2.37446	0	0	0	6603	tags=56%, list=12%, signal=63%
HALLMARK_FATTY_ACID_METABOLISM	HALLMARK_FATTY_ACID_METABOLISM	Details ...	158	-0.676344	-2.37383	0	0	0	6516	tags=60%, list=12%, signal=68%
HALLMARK_CHOLESTEROL_HOMEOSTASIS	HALLMARK_CHOLESTEROL_HOMEOSTASIS	Details ...	74	-0.715394	-2.26007	0	0	0	5911	tags=62%, list=11%, signal=70%
HALLMARK_MYC_TARGETS_V1	HALLMARK_MYC_TARGETS_V1	Details ...	199	-0.617942	-2.24087	0	0	0	12915	tags=70%, list=24%, signal=91%
HALLMARK_XENOBIOTIC_METABOLISM	HALLMARK_XENOBIOTIC_METABOLISM	Details ...	200	-0.590885	-2.12451	0	0	0	5109	tags=46%, list=9%, signal=51%
HALLMARK_MYC_TARGETS_V2	HALLMARK_MYC_TARGETS_V2	Details ...	57	-0.664757	-2.00818	0	0	0	9866	tags=63%, list=18%, signal=77%
HALLMARK_PROTEIN_SECRETION	HALLMARK_PROTEIN_SECRETION	Details ...	96	-0.590512	-1.96332	0	0	0	7971	tags=49%, list=15%, signal=57%
HALLMARK_REACTIVE_OXYGEN_SPECIES_PATHWAY	HALLMARK_REACTIVE_OXYGEN_SPECIES_PATHWAY	Details ...	49	-0.667016	-1.95586	0	0.00036	0.001	5843	tags=55%, list=11%, signal=62%
HALLMARK_GLYCOLYSIS	HALLMARK_GLYCOLYSIS	Details ...	200	-0.528651	-1.9106	0	0.000327273	0.001	7952	tags=46%, list=15%, signal=54%
HALLMARK_UNFOLDED_PROTEIN_RESPONSE	HALLMARK_UNFOLDED_PROTEIN_RESPONSE	Details ...	113	-0.556147	-1.85619	0	0.0003	0.001	12048	tags=67%, list=22%, signal=86%
HALLMARK_PEROXISOME	HALLMARK_PEROXISOME	Details ...	104	-0.552678	-1.82242	0	0.000474725	0.002	5747	tags=48%, list=11%, signal=54%
HALLMARK_BILE_ACID_METABOLISM	HALLMARK_BILE_ACID_METABOLISM	Details ...	112	-0.532655	-1.79829	0	0.000440816	0.002	5878	tags=43%, list=11%, signal=48%
HALLMARK_P53_PATHWAY	HALLMARK_P53_PATHWAY	Details ...	200	-0.467456	-1.65573	0	0.00156247	0.007	6707	tags=39%, list=12%, signal=44%
HALLMARK_HYPOXIA	HALLMARK_HYPOXIA	Details ...	200	-0.438474	-1.60008	0	0.00519983	0.028	8056	tags=44%, list=15%, signal=51%
HALLMARK_ANDROGEN_RESPONSE	HALLMARK_ANDROGEN_RESPONSE	Details ...	100	-0.4694	-1.53809	0.00387597	0.00898429	0.052	4432	tags=35%, list=8%, signal=38%
HALLMARK_HEME_METABOLISM	HALLMARK_HEME_METABOLISM	Details ...	200	-0.424862	-1.53223	0	0.00941927	0.058	6832	tags=38%, list=13%, signal=43%
HALLMARK_PI3K_AKT_MTOR_SIGNALING	HALLMARK_PI3K_AKT_MTOR_SIGNALING	Details ...	105	-0.456119	-1.53016	0.00401606	0.00906927	0.059	6412	tags=41%, list=12%, signal=46%
HALLMARK_UV_RESPONSE_UP	HALLMARK_UV_RESPONSE_UP	Details ...	158	-0.433755	-1.50414	0	0.0119359	0.081	7238	tags=39%, list=13%, signal=44%
HALLMARK_ESTROGEN_RESPONSE_LATE	HALLMARK_ESTROGEN_RESPONSE_LATE	Details ...	200	-0.409903	-1.48624	0	0.0129629	0.092	3969	tags=31%, list=7%, signal=33%
HALLMARK_APOPTOSIS	HALLMARK_APOPTOSIS	Details ...	161	-0.407054	-1.42491	0	0.0199057	0.145	3925	tags=30%, list=7%, signal=33%
HALLMARK_COMPLEMENT	HALLMARK_COMPLEMENT	Details ...	200	-0.388716	-1.38287	0	0.028182	0.204	5604	tags=30%, list=10%, signal=33%
HALLMARK_INTERFERON_GAMMA_RESPONSE	HALLMARK_INTERFERON_GAMMA_RESPONSE	Details ...	200	-0.38045	-1.37625	0.00497512	0.0285287	0.216	7257	tags=33%, list=13%, signal=37%
HALLMARK_IL6_JAK_STAT3_SIGNALING	HALLMARK_IL6_JAK_STAT3_SIGNALING	Details ...	87	-0.428196	-1.37382	0.0250896	0.027758	0.218	7425	tags=36%, list=14%, signal=41%
HALLMARK_INTERFERON_ALPHA_RESPONSE	HALLMARK_INTERFERON_ALPHA_RESPONSE	Details ...	97	-0.414424	-1.35744	0.0188679	0.0318773	0.253	4851	tags=29%, list=9%, signal=32%
HALLMARK_ESTROGEN_RESPONSE_EARLY	HALLMARK_ESTROGEN_RESPONSE_EARLY	Details ...	200	-0.372433	-1.34369	0.00520833	0.033823	0.276	3969	tags=30%, list=7%, signal=32%
HALLMARK_NOTCH_SIGNALING	HALLMARK_NOTCH_SIGNALING	Details ...	32	-0.473598	-1.24558	0.137255	0.0753196	0.513	4708	tags=28%, list=9%, signal=31%
HALLMARK_G2M_CHECKPOINT	HALLMARK_G2M_CHECKPOINT	Details ...	200	-0.34455	-1.23582	0.04	0.0800033	0.549	13682	tags=51%, list=25%, signal=68%
HALLMARK_MITOTIC_SPINDLE	HALLMARK_MITOTIC_SPINDLE	Details ...	199	-0.329198	-1.17638	0.0292683	0.125578	0.72	6977	tags=32%, list=13%, signal=36%
HALLMARK_TNFA_SIGNALING_VIA_NFKB	HALLMARK_TNFA_SIGNALING_VIA_NFKB	Details ...	200	-0.323574	-1.16558	0.0609137	0.133211	0.745	8182	tags=37%, list=15%, signal=43%
HALLMARK_IL2_STAT5_SIGNALING	HALLMARK_IL2_STAT5_SIGNALING	Details ...	199	-0.321547	-1.15875	0.0747663	0.13656	0.766	5129	tags=28%, list=9%, signal=30%
HALLMARK_DNA_REPAIR	HALLMARK_DNA_REPAIR	Details ...	150	-0.331344	-1.15145	0.136929	0.139716	0.788	9105	tags=33%, list=17%, signal=40%
HALLMARK_MYOGENESIS	HALLMARK_MYOGENESIS	Details ...	200	-0.292383	-1.05777	0.213904	0.299041	0.972	4701	tags=23%, list=9%, signal=25%
HALLMARK_APICAL_SURFACE	HALLMARK_APICAL_SURFACE	Details ...	44	-0.34779	-0.984912	0.475073	0.490746	1	1654	tags=18%, list=3%, signal=19%
HALLMARK_E2F_TARGETS	HALLMARK_E2F_TARGETS	Details ...	200	-0.258387	-0.920201	0.775	0.702871	1	13682	tags=48%, list=25%, signal=64%

## Sheet: 5B. HO163_kegg
Supplemental Table 5B. HO163 Gene sets enriched in WNT and PaTOM (KEGG)
HO163 Gene sets enriched in WNT
NAME	GS<br> follow link to MSigDB	GS DETAILS	SIZE	ES	NES	NOM p-val	FDR q-val	FWER p-val	RANK AT MAX	LEADING EDGE
KEGG_BASAL_CELL_CARCINOMA	KEGG_BASAL_CELL_CARCINOMA	Details ...	55	0.641315	1.73375	0	0.00772657	0.032	7035	tags=51%, list=13%, signal=58%
KEGG_HEDGEHOG_SIGNALING_PATHWAY	KEGG_HEDGEHOG_SIGNALING_PATHWAY	Details ...	56	0.596166	1.61439	0.00149254	0.0248682	0.186	7145	tags=46%, list=13%, signal=53%
KEGG_TGF_BETA_SIGNALING_PATHWAY	KEGG_TGF_BETA_SIGNALING_PATHWAY	Details ...	86	0.512653	1.47271	0.0070028	0.103071	0.717	5911	tags=37%, list=11%, signal=42%
KEGG_PRIMARY_IMMUNODEFICIENCY	KEGG_PRIMARY_IMMUNODEFICIENCY	Details ...	35	0.578046	1.44885	0.0340557	0.101775	0.812	12362	tags=60%, list=23%, signal=77%
KEGG_HEMATOPOIETIC_CELL_LINEAGE	KEGG_HEMATOPOIETIC_CELL_LINEAGE	Details ...	87	0.48107	1.37509	0.0330935	0.173177	0.981	8104	tags=39%, list=15%, signal=46%
KEGG_ECM_RECEPTOR_INTERACTION	KEGG_ECM_RECEPTOR_INTERACTION	Details ...	84	0.452506	1.2949	0.0507343	0.289863	1	8099	tags=40%, list=15%, signal=47%
KEGG_CELL_ADHESION_MOLECULES_CAMS	KEGG_CELL_ADHESION_MOLECULES_CAMS	Details ...	133	0.402732	1.23289	0.0988297	0.405221	1	9380	tags=35%, list=17%, signal=42%
KEGG_NEUROACTIVE_LIGAND_RECEPTOR_INTERACTION	KEGG_NEUROACTIVE_LIGAND_RECEPTOR_INTERACTION	Details ...	272	0.363658	1.19065	0.0747331	0.479424	1	12419	tags=39%, list=23%, signal=50%
KEGG_WNT_SIGNALING_PATHWAY	KEGG_WNT_SIGNALING_PATHWAY	Details ...	151	0.378926	1.17156	0.145995	0.485443	1	7464	tags=28%, list=14%, signal=32%
KEGG_MELANOGENESIS	KEGG_MELANOGENESIS	Details ...	101	0.390191	1.15054	0.194444	0.501295	1	6161	tags=31%, list=11%, signal=35%
KEGG_AXON_GUIDANCE	KEGG_AXON_GUIDANCE	Details ...	129	0.379079	1.14147	0.185621	0.480928	1	4008	tags=26%, list=7%, signal=28%
KEGG_ARRHYTHMOGENIC_RIGHT_VENTRICULAR_CARDIOMYOPATHY_ARVC	KEGG_ARRHYTHMOGENIC_RIGHT_VENTRICULAR_CARDIOMYOPATHY_ARVC	Details ...	74	0.37923	1.07169	0.316384	0.651433	1	9183	tags=36%, list=17%, signal=44%
KEGG_HYPERTROPHIC_CARDIOMYOPATHY_HCM	KEGG_HYPERTROPHIC_CARDIOMYOPATHY_HCM	Details ...	83	0.369041	1.06401	0.334278	0.624228	1	9189	tags=31%, list=17%, signal=38%
KEGG_DILATED_CARDIOMYOPATHY	KEGG_DILATED_CARDIOMYOPATHY	Details ...	90	0.363602	1.05835	0.358079	0.596297	1	9189	tags=33%, list=17%, signal=40%
KEGG_NATURAL_KILLER_CELL_MEDIATED_CYTOTOXICITY	KEGG_NATURAL_KILLER_CELL_MEDIATED_CYTOTOXICITY	Details ...	137	0.336563	1.02707	0.405612	0.646251	1	8134	tags=23%, list=15%, signal=27%
KEGG_TYPE_I_DIABETES_MELLITUS	KEGG_TYPE_I_DIABETES_MELLITUS	Details ...	43	0.388232	1.00765	0.451709	0.661585	1	8501	tags=28%, list=16%, signal=33%
KEGG_CYTOKINE_CYTOKINE_RECEPTOR_INTERACTION	KEGG_CYTOKINE_CYTOKINE_RECEPTOR_INTERACTION	Details ...	265	0.295535	0.963584	0.568019	0.749076	1	8159	tags=22%, list=15%, signal=25%
KEGG_OLFACTORY_TRANSDUCTION	KEGG_OLFACTORY_TRANSDUCTION	Details ...	389	0.274874	0.920595	0.706221	0.827233	1	14525	tags=15%, list=27%, signal=20%
KEGG_SNARE_INTERACTIONS_IN_VESICULAR_TRANSPORT	KEGG_SNARE_INTERACTIONS_IN_VESICULAR_TRANSPORT	Details ...	38	0.342726	0.8673	0.693939	0.927323	1	3704	tags=18%, list=7%, signal=20%
KEGG_TYPE_II_DIABETES_MELLITUS	KEGG_TYPE_II_DIABETES_MELLITUS	Details ...	47	0.313234	0.830288	0.754148	0.97101	1	8733	tags=26%, list=16%, signal=30%
KEGG_AUTOIMMUNE_THYROID_DISEASE	KEGG_AUTOIMMUNE_THYROID_DISEASE	Details ...	52	0.294142	0.789799	0.871387	1	1	9674	tags=23%, list=18%, signal=28%
KEGG_NUCLEOTIDE_EXCISION_REPAIR	KEGG_NUCLEOTIDE_EXCISION_REPAIR	Details ...	44	0.274019	0.717361	0.948605	1	1	11600	tags=27%, list=21%, signal=35%
KEGG_BASE_EXCISION_REPAIR	KEGG_BASE_EXCISION_REPAIR	Details ...	35	0.235815	0.591088	0.99529	1	1	12076	tags=29%, list=22%, signal=37%
KEGG_DNA_REPLICATION	KEGG_DNA_REPLICATION	Details ...	36	0.227064	0.570217	1	0.99961	1	17724	tags=44%, list=32%, signal=66%
HO163 Gene sets enriched in PaTOM
NAME	GS<br> follow link to MSigDB	GS DETAILS	SIZE	ES	NES	NOM p-val	FDR q-val	FWER p-val	RANK AT MAX	LEADING EDGE
KEGG_METABOLISM_OF_XENOBIOTICS_BY_CYTOCHROME_P450	KEGG_METABOLISM_OF_XENOBIOTICS_BY_CYTOCHROME_P450	Details ...	70	-0.79534	-2.51904	0	0	0	4729	tags=44%, list=9%, signal=48%
KEGG_STEROID_HORMONE_BIOSYNTHESIS	KEGG_STEROID_HORMONE_BIOSYNTHESIS	Details ...	55	-0.803639	-2.434	0	0	0	5059	tags=44%, list=9%, signal=48%
KEGG_RETINOL_METABOLISM	KEGG_RETINOL_METABOLISM	Details ...	64	-0.770726	-2.36813	0	0	0	6059	tags=50%, list=11%, signal=56%
KEGG_PARKINSONS_DISEASE	KEGG_PARKINSONS_DISEASE	Details ...	117	-0.673461	-2.24133	0	0	0	8124	tags=53%, list=15%, signal=62%
KEGG_DRUG_METABOLISM_CYTOCHROME_P450	KEGG_DRUG_METABOLISM_CYTOCHROME_P450	Details ...	72	-0.702554	-2.22525	0	0	0	4729	tags=39%, list=9%, signal=43%
KEGG_PROTEASOME	KEGG_PROTEASOME	Details ...	46	-0.783592	-2.21225	0	0	0	6425	tags=70%, list=12%, signal=79%
KEGG_CITRATE_CYCLE_TCA_CYCLE	KEGG_CITRATE_CYCLE_TCA_CYCLE	Details ...	31	-0.834564	-2.2101	0	0	0	5455	tags=81%, list=10%, signal=90%
KEGG_VALINE_LEUCINE_AND_ISOLEUCINE_DEGRADATION	KEGG_VALINE_LEUCINE_AND_ISOLEUCINE_DEGRADATION	Details ...	44	-0.779384	-2.20499	0	0	0	7702	tags=68%, list=14%, signal=79%
KEGG_OXIDATIVE_PHOSPHORYLATION	KEGG_OXIDATIVE_PHOSPHORYLATION	Details ...	119	-0.632893	-2.13767	0	0	0	7155	tags=52%, list=13%, signal=60%
KEGG_FRUCTOSE_AND_MANNOSE_METABOLISM	KEGG_FRUCTOSE_AND_MANNOSE_METABOLISM	Details ...	34	-0.765967	-2.08074	0	0	0	5676	tags=62%, list=10%, signal=69%
KEGG_GLUTATHIONE_METABOLISM	KEGG_GLUTATHIONE_METABOLISM	Details ...	50	-0.719028	-2.06105	0	0	0	4729	tags=52%, list=9%, signal=57%
KEGG_GLYCOLYSIS_GLUCONEOGENESIS	KEGG_GLYCOLYSIS_GLUCONEOGENESIS	Details ...	62	-0.677453	-2.05974	0	0	0	7672	tags=55%, list=14%, signal=64%
KEGG_FATTY_ACID_METABOLISM	KEGG_FATTY_ACID_METABOLISM	Details ...	42	-0.71503	-2.04207	0	0	0	4025	tags=57%, list=7%, signal=62%
KEGG_DRUG_METABOLISM_OTHER_ENZYMES	KEGG_DRUG_METABOLISM_OTHER_ENZYMES	Details ...	51	-0.691702	-2.02688	0	0	0	6059	tags=33%, list=11%, signal=37%
KEGG_AMINOACYL_TRNA_BIOSYNTHESIS	KEGG_AMINOACYL_TRNA_BIOSYNTHESIS	Details ...	41	-0.727872	-2.02497	0	0	0	9231	tags=63%, list=17%, signal=76%
KEGG_PEROXISOME	KEGG_PEROXISOME	Details ...	78	-0.626723	-1.99035	0	0	0	8039	tags=56%, list=15%, signal=66%
KEGG_AMINO_SUGAR_AND_NUCLEOTIDE_SUGAR_METABOLISM	KEGG_AMINO_SUGAR_AND_NUCLEOTIDE_SUGAR_METABOLISM	Details ...	44	-0.692618	-1.98593	0	0	0	7542	tags=59%, list=14%, signal=69%
KEGG_BLADDER_CANCER	KEGG_BLADDER_CANCER	Details ...	42	-0.690688	-1.98296	0	0	0	5460	tags=52%, list=10%, signal=58%
KEGG_TRYPTOPHAN_METABOLISM	KEGG_TRYPTOPHAN_METABOLISM	Details ...	40	-0.68196	-1.96486	0	0	0	3827	tags=48%, list=7%, signal=51%
KEGG_HUNTINGTONS_DISEASE	KEGG_HUNTINGTONS_DISEASE	Details ...	176	-0.545343	-1.93985	0	0.000132955	0.001	5557	tags=43%, list=10%, signal=47%
KEGG_PPAR_SIGNALING_PATHWAY	KEGG_PPAR_SIGNALING_PATHWAY	Details ...	69	-0.628303	-1.91959	0	0.000126623	0.001	4616	tags=45%, list=8%, signal=49%
KEGG_ENDOCYTOSIS	KEGG_ENDOCYTOSIS	Details ...	181	-0.532036	-1.90627	0	0.000120868	0.001	6094	tags=40%, list=11%, signal=45%
KEGG_PORPHYRIN_AND_CHLOROPHYLL_METABOLISM	KEGG_PORPHYRIN_AND_CHLOROPHYLL_METABOLISM	Details ...	41	-0.670503	-1.90502	0	0.000115613	0.001	3652	tags=29%, list=7%, signal=31%
KEGG_GLYCEROPHOSPHOLIPID_METABOLISM	KEGG_GLYCEROPHOSPHOLIPID_METABOLISM	Details ...	77	-0.591937	-1.84863	0	0.000458955	0.004	6271	tags=40%, list=11%, signal=45%
KEGG_ALZHEIMERS_DISEASE	KEGG_ALZHEIMERS_DISEASE	Details ...	160	-0.525863	-1.82898	0	0.00113569	0.01	5642	tags=46%, list=10%, signal=51%
KEGG_APOPTOSIS	KEGG_APOPTOSIS	Details ...	87	-0.57216	-1.82694	0	0.00109201	0.01	6468	tags=46%, list=12%, signal=52%
KEGG_STARCH_AND_SUCROSE_METABOLISM	KEGG_STARCH_AND_SUCROSE_METABOLISM	Details ...	52	-0.629157	-1.80737	0	0.00134791	0.013	2074	tags=21%, list=4%, signal=22%
KEGG_ARACHIDONIC_ACID_METABOLISM	KEGG_ARACHIDONIC_ACID_METABOLISM	Details ...	58	-0.599115	-1.80655	0	0.00151985	0.015	3547	tags=40%, list=6%, signal=42%
KEGG_ARGININE_AND_PROLINE_METABOLISM	KEGG_ARGININE_AND_PROLINE_METABOLISM	Details ...	54	-0.595241	-1.79804	0	0.00165753	0.017	3869	tags=41%, list=7%, signal=44%
KEGG_INSULIN_SIGNALING_PATHWAY	KEGG_INSULIN_SIGNALING_PATHWAY	Details ...	137	-0.516783	-1.76405	0	0.00225259	0.023	8157	tags=47%, list=15%, signal=56%
KEGG_ADIPOCYTOKINE_SIGNALING_PATHWAY	KEGG_ADIPOCYTOKINE_SIGNALING_PATHWAY	Details ...	67	-0.554132	-1.72404	0	0.00356152	0.039	8136	tags=49%, list=15%, signal=58%
KEGG_ACUTE_MYELOID_LEUKEMIA	KEGG_ACUTE_MYELOID_LEUKEMIA	Details ...	57	-0.572634	-1.71638	0	0.00395014	0.045	7375	tags=49%, list=14%, signal=57%
KEGG_BUTANOATE_METABOLISM	KEGG_BUTANOATE_METABOLISM	Details ...	34	-0.633375	-1.71286	0	0.00415861	0.048	6619	tags=56%, list=12%, signal=64%
KEGG_ETHER_LIPID_METABOLISM	KEGG_ETHER_LIPID_METABOLISM	Details ...	33	-0.611428	-1.66891	0	0.00642615	0.077	2651	tags=33%, list=5%, signal=35%
KEGG_AMYOTROPHIC_LATERAL_SCLEROSIS_ALS	KEGG_AMYOTROPHIC_LATERAL_SCLEROSIS_ALS	Details ...	53	-0.567087	-1.66617	0	0.00640648	0.078	6149	tags=43%, list=11%, signal=49%
KEGG_LYSOSOME	KEGG_LYSOSOME	Details ...	121	-0.486497	-1.66218	0	0.00631186	0.079	6898	tags=36%, list=13%, signal=41%
KEGG_RIBOSOME	KEGG_RIBOSOME	Details ...	88	-0.5141	-1.65163	0	0.00693126	0.088	14069	tags=60%, list=26%, signal=81%
KEGG_NEUROTROPHIN_SIGNALING_PATHWAY	KEGG_NEUROTROPHIN_SIGNALING_PATHWAY	Details ...	126	-0.479323	-1.61657	0	0.0108516	0.133	7242	tags=46%, list=13%, signal=53%
KEGG_RENAL_CELL_CARCINOMA	KEGG_RENAL_CELL_CARCINOMA	Details ...	70	-0.516532	-1.61218	0.00304878	0.011108	0.14	6263	tags=46%, list=11%, signal=52%
KEGG_PROPANOATE_METABOLISM	KEGG_PROPANOATE_METABOLISM	Details ...	33	-0.604515	-1.60361	0.0138504	0.0114719	0.149	2771	tags=39%, list=5%, signal=41%
KEGG_VEGF_SIGNALING_PATHWAY	KEGG_VEGF_SIGNALING_PATHWAY	Details ...	76	-0.501706	-1.58127	0.00333333	0.013842	0.185	7106	tags=50%, list=13%, signal=57%
KEGG_INOSITOL_PHOSPHATE_METABOLISM	KEGG_INOSITOL_PHOSPHATE_METABOLISM	Details ...	54	-0.533017	-1.57796	0.00662252	0.0138858	0.191	4903	tags=39%, list=9%, signal=43%
KEGG_ERBB_SIGNALING_PATHWAY	KEGG_ERBB_SIGNALING_PATHWAY	Details ...	87	-0.490704	-1.57336	0.00378788	0.0146443	0.2	9246	tags=54%, list=17%, signal=65%
KEGG_GLYCEROLIPID_METABOLISM	KEGG_GLYCEROLIPID_METABOLISM	Details ...	49	-0.545134	-1.57233	0.0058997	0.0144299	0.202	6074	tags=39%, list=11%, signal=44%
KEGG_TYROSINE_METABOLISM	KEGG_TYROSINE_METABOLISM	Details ...	42	-0.558715	-1.5696	0.0060423	0.0146578	0.21	4103	tags=33%, list=8%, signal=36%
KEGG_LONG_TERM_POTENTIATION	KEGG_LONG_TERM_POTENTIATION	Details ...	70	-0.501445	-1.54281	0	0.0190076	0.268	6140	tags=41%, list=11%, signal=47%
KEGG_TIGHT_JUNCTION	KEGG_TIGHT_JUNCTION	Details ...	132	-0.449793	-1.53077	0	0.0207945	0.298	6912	tags=42%, list=13%, signal=48%
KEGG_PANCREATIC_CANCER	KEGG_PANCREATIC_CANCER	Details ...	70	-0.493067	-1.52845	0.00340136	0.0209057	0.305	6176	tags=40%, list=11%, signal=45%
KEGG_NON_SMALL_CELL_LUNG_CANCER	KEGG_NON_SMALL_CELL_LUNG_CANCER	Details ...	54	-0.511824	-1.51975	0.00619195	0.0225047	0.332	6357	tags=44%, list=12%, signal=50%
KEGG_ABC_TRANSPORTERS	KEGG_ABC_TRANSPORTERS	Details ...	44	-0.51719	-1.49511	0.00917431	0.0273686	0.398	5108	tags=30%, list=9%, signal=33%
KEGG_GNRH_SIGNALING_PATHWAY	KEGG_GNRH_SIGNALING_PATHWAY	Details ...	101	-0.450337	-1.49039	0	0.0281264	0.411	7314	tags=43%, list=13%, signal=49%
KEGG_FC_GAMMA_R_MEDIATED_PHAGOCYTOSIS	KEGG_FC_GAMMA_R_MEDIATED_PHAGOCYTOSIS	Details ...	96	-0.443212	-1.46677	0.00727273	0.0337792	0.472	6135	tags=36%, list=11%, signal=41%
KEGG_CHRONIC_MYELOID_LEUKEMIA	KEGG_CHRONIC_MYELOID_LEUKEMIA	Details ...	73	-0.45851	-1.45452	0.0138889	0.0366631	0.513	9865	tags=51%, list=18%, signal=62%
KEGG_PHOSPHATIDYLINOSITOL_SIGNALING_SYSTEM	KEGG_PHOSPHATIDYLINOSITOL_SIGNALING_SYSTEM	Details ...	76	-0.46045	-1.44933	0.00352113	0.0371893	0.53	6705	tags=41%, list=12%, signal=46%
KEGG_ALANINE_ASPARTATE_AND_GLUTAMATE_METABOLISM	KEGG_ALANINE_ASPARTATE_AND_GLUTAMATE_METABOLISM	Details ...	32	-0.528224	-1.44501	0.0385675	0.0380341	0.538	3544	tags=34%, list=6%, signal=37%
KEGG_LYSINE_DEGRADATION	KEGG_LYSINE_DEGRADATION	Details ...	44	-0.486335	-1.42553	0.0263158	0.0443445	0.601	5802	tags=36%, list=11%, signal=41%
KEGG_CHEMOKINE_SIGNALING_PATHWAY	KEGG_CHEMOKINE_SIGNALING_PATHWAY	Details ...	189	-0.391819	-1.42389	0.00549451	0.0444461	0.608	7375	tags=32%, list=14%, signal=37%
KEGG_O_GLYCAN_BIOSYNTHESIS	KEGG_O_GLYCAN_BIOSYNTHESIS	Details ...	30	-0.537952	-1.41938	0.03207	0.0454379	0.622	4231	tags=37%, list=8%, signal=40%
KEGG_OOCYTE_MEIOSIS	KEGG_OOCYTE_MEIOSIS	Details ...	113	-0.416276	-1.40384	0.00380228	0.0510754	0.666	6010	tags=29%, list=11%, signal=33%
KEGG_ENDOMETRIAL_CANCER	KEGG_ENDOMETRIAL_CANCER	Details ...	52	-0.468986	-1.38834	0.0293255	0.0569724	0.696	6263	tags=44%, list=11%, signal=50%
KEGG_PYRUVATE_METABOLISM	KEGG_PYRUVATE_METABOLISM	Details ...	40	-0.489716	-1.38631	0.0477612	0.0569503	0.703	3666	tags=35%, list=7%, signal=37%
KEGG_PROGESTERONE_MEDIATED_OOCYTE_MATURATION	KEGG_PROGESTERONE_MEDIATED_OOCYTE_MATURATION	Details ...	85	-0.425753	-1.38091	0.0328467	0.0588499	0.724	9246	tags=39%, list=17%, signal=47%
KEGG_FC_EPSILON_RI_SIGNALING_PATHWAY	KEGG_FC_EPSILON_RI_SIGNALING_PATHWAY	Details ...	79	-0.433247	-1.37085	0.0248227	0.063182	0.756	9246	tags=48%, list=17%, signal=58%
KEGG_GLIOMA	KEGG_GLIOMA	Details ...	65	-0.4503	-1.36906	0.0379747	0.0631966	0.76	6263	tags=40%, list=11%, signal=45%
KEGG_MTOR_SIGNALING_PATHWAY	KEGG_MTOR_SIGNALING_PATHWAY	Details ...	52	-0.463052	-1.36778	0.0419355	0.0626774	0.764	6127	tags=37%, list=11%, signal=41%
KEGG_RNA_DEGRADATION	KEGG_RNA_DEGRADATION	Details ...	59	-0.446881	-1.3656	0.0576923	0.0631016	0.773	14337	tags=69%, list=26%, signal=94%
KEGG_CYSTEINE_AND_METHIONINE_METABOLISM	KEGG_CYSTEINE_AND_METHIONINE_METABOLISM	Details ...	34	-0.502216	-1.36073	0.0661157	0.0648192	0.786	12165	tags=56%, list=22%, signal=72%
KEGG_UBIQUITIN_MEDIATED_PROTEOLYSIS	KEGG_UBIQUITIN_MEDIATED_PROTEOLYSIS	Details ...	135	-0.394992	-1.35955	0.00769231	0.0644793	0.791	6793	tags=31%, list=12%, signal=35%
KEGG_LONG_TERM_DEPRESSION	KEGG_LONG_TERM_DEPRESSION	Details ...	70	-0.42884	-1.33678	0.0379747	0.0759751	0.849	3897	tags=29%, list=7%, signal=31%
KEGG_VIBRIO_CHOLERAE_INFECTION	KEGG_VIBRIO_CHOLERAE_INFECTION	Details ...	54	-0.456136	-1.3244	0.0705521	0.0830154	0.881	6707	tags=43%, list=12%, signal=49%
KEGG_SPHINGOLIPID_METABOLISM	KEGG_SPHINGOLIPID_METABOLISM	Details ...	39	-0.478647	-1.31239	0.081761	0.0901294	0.907	8556	tags=46%, list=16%, signal=55%
KEGG_PATHOGENIC_ESCHERICHIA_COLI_INFECTION	KEGG_PATHOGENIC_ESCHERICHIA_COLI_INFECTION	Details ...	56	-0.433471	-1.29499	0.0781759	0.102315	0.938	6211	tags=41%, list=11%, signal=46%
KEGG_SYSTEMIC_LUPUS_ERYTHEMATOSUS	KEGG_SYSTEMIC_LUPUS_ERYTHEMATOSUS	Details ...	139	-0.371642	-1.28868	0.0247934	0.105634	0.947	12868	tags=42%, list=24%, signal=55%
KEGG_B_CELL_RECEPTOR_SIGNALING_PATHWAY	KEGG_B_CELL_RECEPTOR_SIGNALING_PATHWAY	Details ...	75	-0.409511	-1.28306	0.0650685	0.108493	0.952	6263	tags=41%, list=11%, signal=47%
KEGG_PROSTATE_CANCER	KEGG_PROSTATE_CANCER	Details ...	89	-0.391073	-1.27417	0.0456026	0.114641	0.959	6263	tags=35%, list=11%, signal=39%
KEGG_SMALL_CELL_LUNG_CANCER	KEGG_SMALL_CELL_LUNG_CANCER	Details ...	84	-0.395182	-1.26614	0.0704698	0.119722	0.966	6514	tags=35%, list=12%, signal=39%
KEGG_REGULATION_OF_ACTIN_CYTOSKELETON	KEGG_REGULATION_OF_ACTIN_CYTOSKELETON	Details ...	213	-0.3509	-1.26174	0.0164835	0.122139	0.97	5932	tags=32%, list=11%, signal=36%
KEGG_MAPK_SIGNALING_PATHWAY	KEGG_MAPK_SIGNALING_PATHWAY	Details ...	267	-0.339458	-1.25786	0.0111732	0.124066	0.97	7106	tags=34%, list=13%, signal=39%
KEGG_GAP_JUNCTION	KEGG_GAP_JUNCTION	Details ...	90	-0.388903	-1.25677	0.0531915	0.123449	0.97	7194	tags=39%, list=13%, signal=45%
KEGG_ASTHMA	KEGG_ASTHMA	Details ...	30	-0.473032	-1.25343	0.131054	0.124773	0.975	9498	tags=27%, list=17%, signal=32%
KEGG_VASCULAR_SMOOTH_MUSCLE_CONTRACTION	KEGG_VASCULAR_SMOOTH_MUSCLE_CONTRACTION	Details ...	115	-0.374776	-1.23898	0.0445205	0.138134	0.982	3983	tags=25%, list=7%, signal=27%
KEGG_GLYCINE_SERINE_AND_THREONINE_METABOLISM	KEGG_GLYCINE_SERINE_AND_THREONINE_METABOLISM	Details ...	31	-0.459416	-1.23061	0.144737	0.143982	0.983	7055	tags=42%, list=13%, signal=48%
KEGG_ALDOSTERONE_REGULATED_SODIUM_REABSORPTION	KEGG_ALDOSTERONE_REGULATED_SODIUM_REABSORPTION	Details ...	42	-0.431833	-1.22599	0.125714	0.146413	0.987	9506	tags=48%, list=17%, signal=58%
KEGG_PATHWAYS_IN_CANCER	KEGG_PATHWAYS_IN_CANCER	Details ...	325	-0.318217	-1.20049	0.0124224	0.173594	0.995	6514	tags=31%, list=12%, signal=35%
KEGG_T_CELL_RECEPTOR_SIGNALING_PATHWAY	KEGG_T_CELL_RECEPTOR_SIGNALING_PATHWAY	Details ...	108	-0.355891	-1.19176	0.113924	0.182576	0.996	8136	tags=41%, list=15%, signal=48%
KEGG_NOD_LIKE_RECEPTOR_SIGNALING_PATHWAY	KEGG_NOD_LIKE_RECEPTOR_SIGNALING_PATHWAY	Details ...	62	-0.39071	-1.19166	0.115385	0.180581	0.996	6176	tags=31%, list=11%, signal=35%
KEGG_SPLICEOSOME	KEGG_SPLICEOSOME	Details ...	127	-0.349466	-1.1914	0.0853081	0.178805	0.996	13204	tags=47%, list=24%, signal=62%
KEGG_PRION_DISEASES	KEGG_PRION_DISEASES	Details ...	35	-0.442043	-1.19074	0.176152	0.177902	0.996	3892	tags=23%, list=7%, signal=25%
KEGG_INTESTINAL_IMMUNE_NETWORK_FOR_IGA_PRODUCTION	KEGG_INTESTINAL_IMMUNE_NETWORK_FOR_IGA_PRODUCTION	Details ...	48	-0.407525	-1.17984	0.168712	0.189985	0.999	4781	tags=21%, list=9%, signal=23%
KEGG_PYRIMIDINE_METABOLISM	KEGG_PYRIMIDINE_METABOLISM	Details ...	98	-0.362248	-1.17547	0.120623	0.193371	0.999	6760	tags=26%, list=12%, signal=29%
KEGG_PURINE_METABOLISM	KEGG_PURINE_METABOLISM	Details ...	159	-0.332293	-1.16803	0.0935961	0.20056	1	8024	tags=30%, list=15%, signal=35%
KEGG_FOCAL_ADHESION	KEGG_FOCAL_ADHESION	Details ...	199	-0.322741	-1.16	0.0681818	0.21013	1	8194	tags=37%, list=15%, signal=43%
KEGG_VIRAL_MYOCARDITIS	KEGG_VIRAL_MYOCARDITIS	Details ...	70	-0.370233	-1.15402	0.173077	0.216441	1	4900	tags=24%, list=9%, signal=27%
KEGG_CARDIAC_MUSCLE_CONTRACTION	KEGG_CARDIAC_MUSCLE_CONTRACTION	Details ...	75	-0.365809	-1.14581	0.168498	0.225807	1	4967	tags=28%, list=9%, signal=31%
KEGG_P53_SIGNALING_PATHWAY	KEGG_P53_SIGNALING_PATHWAY	Details ...	68	-0.36484	-1.12994	0.213816	0.246315	1	5201	tags=28%, list=10%, signal=31%
KEGG_NOTCH_SIGNALING_PATHWAY	KEGG_NOTCH_SIGNALING_PATHWAY	Details ...	47	-0.395468	-1.12747	0.232416	0.247591	1	6140	tags=32%, list=11%, signal=36%
KEGG_EPITHELIAL_CELL_SIGNALING_IN_HELICOBACTER_PYLORI_INFECTION	KEGG_EPITHELIAL_CELL_SIGNALING_IN_HELICOBACTER_PYLORI_INFECTION	Details ...	68	-0.365995	-1.12659	0.195876	0.246562	1	6539	tags=34%, list=12%, signal=38%
KEGG_CALCIUM_SIGNALING_PATHWAY	KEGG_CALCIUM_SIGNALING_PATHWAY	Details ...	178	-0.315418	-1.12359	0.114155	0.249077	1	5803	tags=26%, list=11%, signal=29%
KEGG_TOLL_LIKE_RECEPTOR_SIGNALING_PATHWAY	KEGG_TOLL_LIKE_RECEPTOR_SIGNALING_PATHWAY	Details ...	102	-0.344502	-1.12299	0.202797	0.247505	1	10056	tags=39%, list=18%, signal=48%
KEGG_ADHERENS_JUNCTION	KEGG_ADHERENS_JUNCTION	Details ...	73	-0.365842	-1.12292	0.213523	0.245148	1	3787	tags=27%, list=7%, signal=29%
KEGG_LEISHMANIA_INFECTION	KEGG_LEISHMANIA_INFECTION		72	-0.359635	-1.10867	0.243421	0.266223	1	6135	tags=25%, list=11%, signal=28%
KEGG_RIG_I_LIKE_RECEPTOR_SIGNALING_PATHWAY	KEGG_RIG_I_LIKE_RECEPTOR_SIGNALING_PATHWAY		71	-0.354428	-1.1013	0.211538	0.2755	1	10692	tags=44%, list=20%, signal=54%
KEGG_JAK_STAT_SIGNALING_PATHWAY	KEGG_JAK_STAT_SIGNALING_PATHWAY		155	-0.308	-1.09158	0.197674	0.290062	1	6748	tags=25%, list=12%, signal=28%
KEGG_LEUKOCYTE_TRANSENDOTHELIAL_MIGRATION	KEGG_LEUKOCYTE_TRANSENDOTHELIAL_MIGRATION		116	-0.31977	-1.0692	0.243346	0.328115	1	8056	tags=35%, list=15%, signal=41%
KEGG_MELANOMA	KEGG_MELANOMA		71	-0.342867	-1.06662	0.29085	0.329432	1	5932	tags=30%, list=11%, signal=33%
KEGG_VASOPRESSIN_REGULATED_WATER_REABSORPTION	KEGG_VASOPRESSIN_REGULATED_WATER_REABSORPTION		44	-0.366771	-1.03693	0.405325	0.388928	1	6193	tags=36%, list=11%, signal=41%
KEGG_N_GLYCAN_BIOSYNTHESIS	KEGG_N_GLYCAN_BIOSYNTHESIS		46	-0.356998	-1.03237	0.358974	0.394213	1	12376	tags=59%, list=23%, signal=76%
KEGG_ALLOGRAFT_REJECTION	KEGG_ALLOGRAFT_REJECTION		37	-0.367502	-1.02166	0.37741	0.414915	1	4920	tags=19%, list=9%, signal=21%
KEGG_CYTOSOLIC_DNA_SENSING_PATHWAY	KEGG_CYTOSOLIC_DNA_SENSING_PATHWAY		55	-0.345093	-1.0152	0.403279	0.426687	1	10214	tags=31%, list=19%, signal=38%
KEGG_ANTIGEN_PROCESSING_AND_PRESENTATION	KEGG_ANTIGEN_PROCESSING_AND_PRESENTATION		88	-0.310711	-0.997057	0.442446	0.466111	1	8692	tags=25%, list=16%, signal=30%
KEGG_COMPLEMENT_AND_COAGULATION_CASCADES	KEGG_COMPLEMENT_AND_COAGULATION_CASCADES		69	-0.312922	-0.979125	0.462585	0.507355	1	3359	tags=17%, list=6%, signal=19%
KEGG_CELL_CYCLE	KEGG_CELL_CYCLE		125	-0.28739	-0.965628	0.534137	0.538731	1	12443	tags=40%, list=23%, signal=52%
KEGG_COLORECTAL_CANCER	KEGG_COLORECTAL_CANCER		62	-0.308412	-0.952506	0.565079	0.571256	1	7106	tags=34%, list=13%, signal=39%
KEGG_GRAFT_VERSUS_HOST_DISEASE	KEGG_GRAFT_VERSUS_HOST_DISEASE		41	-0.339878	-0.94006	0.533141	0.602279	1	4779	tags=15%, list=9%, signal=16%
KEGG_TASTE_TRANSDUCTION	KEGG_TASTE_TRANSDUCTION		52	-0.308116	-0.915972	0.631124	0.662309	1	3362	tags=12%, list=6%, signal=12%
KEGG_BASAL_TRANSCRIPTION_FACTORS	KEGG_BASAL_TRANSCRIPTION_FACTORS		35	-0.337583	-0.910457	0.590909	0.671849	1	6597	tags=29%, list=12%, signal=32%
KEGG_REGULATION_OF_AUTOPHAGY	KEGG_REGULATION_OF_AUTOPHAGY		35	-0.257893	-0.708369	0.954023	0.987634	1	8573	tags=20%, list=16%, signal=24%

## Sheet: 5C. HO228_hallmarks
Supplemental Table 5C. HO228 Gene sets enriched in WNT and PaTOM (Hallmark)
HO228 Gene sets enriched in WNT
NAME	GS<br> follow link to MSigDB	GS DETAILS	SIZE	ES	NES	NOM p-val	FDR q-val	FWER p-val	RANK AT MAX	LEADING EDGE
HALLMARK_E2F_TARGETS	HALLMARK_E2F_TARGETS	Details ...	200	0.739447	2.57643	0	0	0	7829	tags=74%, list=14%, signal=85%
HALLMARK_G2M_CHECKPOINT	HALLMARK_G2M_CHECKPOINT	Details ...	200	0.626592	2.16168	0	0	0	7182	tags=58%, list=13%, signal=67%
HALLMARK_MYC_TARGETS_V1	HALLMARK_MYC_TARGETS_V1	Details ...	199	0.563964	1.95099	0	0	0	11318	tags=58%, list=21%, signal=73%
HALLMARK_EPITHELIAL_MESENCHYMAL_TRANSITION	HALLMARK_EPITHELIAL_MESENCHYMAL_TRANSITION	Details ...	200	0.459043	1.58134	0	0.00710463	0.046	5745	tags=35%, list=11%, signal=38%
HALLMARK_DNA_REPAIR	HALLMARK_DNA_REPAIR	Details ...	150	0.454976	1.52488	0.00215983	0.0118953	0.091	9883	tags=52%, list=18%, signal=63%
HALLMARK_MYC_TARGETS_V2	HALLMARK_MYC_TARGETS_V2	Details ...	57	0.509109	1.48888	0.02	0.0131506	0.116	11563	tags=53%, list=21%, signal=67%
HALLMARK_MITOTIC_SPINDLE	HALLMARK_MITOTIC_SPINDLE	Details ...	199	0.396179	1.36603	0.016092	0.0386811	0.366	7182	tags=42%, list=13%, signal=48%
HALLMARK_SPERMATOGENESIS	HALLMARK_SPERMATOGENESIS	Details ...	135	0.41139	1.35577	0.0113636	0.0384136	0.404	7280	tags=33%, list=13%, signal=38%
HALLMARK_WNT_BETA_CATENIN_SIGNALING	HALLMARK_WNT_BETA_CATENIN_SIGNALING	Details ...	42	0.49305	1.35074	0.0623742	0.0356585	0.416	10640	tags=55%, list=19%, signal=68%
HALLMARK_ANGIOGENESIS	HALLMARK_ANGIOGENESIS	Details ...	36	0.434463	1.15839	0.194672	0.192761	0.962	4893	tags=33%, list=9%, signal=37%
HALLMARK_UV_RESPONSE_DN	HALLMARK_UV_RESPONSE_DN	Details ...	144	0.331658	1.10468	0.212632	0.269039	0.992	5088	tags=26%, list=9%, signal=28%
HALLMARK_NOTCH_SIGNALING	HALLMARK_NOTCH_SIGNALING	Details ...	32	0.373584	0.962827	0.5186	0.630681	1	7581	tags=41%, list=14%, signal=47%
HALLMARK_HEDGEHOG_SIGNALING	HALLMARK_HEDGEHOG_SIGNALING	Details ...	36	0.346783	0.91759	0.573248	0.736058	1	7099	tags=39%, list=13%, signal=45%
HALLMARK_PANCREAS_BETA_CELLS	HALLMARK_PANCREAS_BETA_CELLS	Details ...	40	0.320888	0.86658	0.697425	0.840299	1	8156	tags=25%, list=15%, signal=29%
HO228 Gene sets enriched in phenotype PaTOM
NAME	GS<br> follow link to MSigDB	GS DETAILS	SIZE	ES	NES	NOM p-val	FDR q-val	FWER p-val	RANK AT MAX	LEADING EDGE
HALLMARK_INTERFERON_GAMMA_RESPONSE	HALLMARK_INTERFERON_GAMMA_RESPONSE	Details ...	200	-0.646978	-2.19076	0	0	0	9553	tags=56%, list=17%, signal=67%
HALLMARK_INTERFERON_ALPHA_RESPONSE	HALLMARK_INTERFERON_ALPHA_RESPONSE	Details ...	97	-0.658999	-2.04067	0	0	0	5280	tags=48%, list=10%, signal=54%
HALLMARK_CHOLESTEROL_HOMEOSTASIS	HALLMARK_CHOLESTEROL_HOMEOSTASIS	Details ...	74	-0.644238	-1.91299	0	0	0	6569	tags=55%, list=12%, signal=63%
HALLMARK_XENOBIOTIC_METABOLISM	HALLMARK_XENOBIOTIC_METABOLISM	Details ...	200	-0.532035	-1.79781	0	0	0	7407	tags=46%, list=14%, signal=53%
HALLMARK_INFLAMMATORY_RESPONSE	HALLMARK_INFLAMMATORY_RESPONSE	Details ...	200	-0.508497	-1.73673	0	0.000779667	0.003	8839	tags=47%, list=16%, signal=56%
HALLMARK_COMPLEMENT	HALLMARK_COMPLEMENT	Details ...	200	-0.50125	-1.70705	0	0.00192184	0.009	6260	tags=40%, list=11%, signal=44%
HALLMARK_TNFA_SIGNALING_VIA_NFKB	HALLMARK_TNFA_SIGNALING_VIA_NFKB	Details ...	200	-0.48757	-1.6504	0	0.00371264	0.019	4744	tags=35%, list=9%, signal=38%
HALLMARK_ANDROGEN_RESPONSE	HALLMARK_ANDROGEN_RESPONSE	Details ...	100	-0.531469	-1.64454	0	0.00385735	0.023	7047	tags=51%, list=13%, signal=58%
HALLMARK_PROTEIN_SECRETION	HALLMARK_PROTEIN_SECRETION	Details ...	96	-0.523214	-1.60865	0.00187617	0.00483653	0.033	6808	tags=44%, list=12%, signal=50%
HALLMARK_ADIPOGENESIS	HALLMARK_ADIPOGENESIS	Details ...	200	-0.472898	-1.59619	0	0.00488181	0.037	9885	tags=42%, list=18%, signal=51%
HALLMARK_FATTY_ACID_METABOLISM	HALLMARK_FATTY_ACID_METABOLISM	Details ...	158	-0.465853	-1.54919	0.00179211	0.00756369	0.064	7222	tags=35%, list=13%, signal=40%
HALLMARK_ESTROGEN_RESPONSE_LATE	HALLMARK_ESTROGEN_RESPONSE_LATE	Details ...	200	-0.445815	-1.52154	0.0018018	0.00968596	0.087	6102	tags=37%, list=11%, signal=41%
HALLMARK_ESTROGEN_RESPONSE_EARLY	HALLMARK_ESTROGEN_RESPONSE_EARLY	Details ...	200	-0.449586	-1.507	0	0.0110999	0.106	3873	tags=34%, list=7%, signal=36%
HALLMARK_KRAS_SIGNALING_UP	HALLMARK_KRAS_SIGNALING_UP	Details ...	200	-0.432981	-1.4873	0	0.0134088	0.137	7660	tags=38%, list=14%, signal=44%
HALLMARK_PEROXISOME	HALLMARK_PEROXISOME	Details ...	104	-0.465046	-1.45151	0.00909091	0.0187845	0.192	6970	tags=36%, list=13%, signal=41%
HALLMARK_P53_PATHWAY	HALLMARK_P53_PATHWAY	Details ...	200	-0.417235	-1.41075	0.00687285	0.0290846	0.294	6108	tags=33%, list=11%, signal=37%
HALLMARK_IL6_JAK_STAT3_SIGNALING	HALLMARK_IL6_JAK_STAT3_SIGNALING	Details ...	87	-0.457458	-1.40074	0.0112994	0.0300122	0.318	9125	tags=41%, list=17%, signal=50%
HALLMARK_MYOGENESIS	HALLMARK_MYOGENESIS	Details ...	200	-0.409576	-1.38646	0.0053286	0.0326269	0.358	9271	tags=41%, list=17%, signal=49%
HALLMARK_MTORC1_SIGNALING	HALLMARK_MTORC1_SIGNALING	Details ...	200	-0.395693	-1.35367	0.00533808	0.0427795	0.458	4446	tags=26%, list=8%, signal=28%
HALLMARK_HEME_METABOLISM	HALLMARK_HEME_METABOLISM	Details ...	200	-0.398559	-1.34804	0.0153584	0.0437565	0.477	5763	tags=29%, list=11%, signal=33%
HALLMARK_BILE_ACID_METABOLISM	HALLMARK_BILE_ACID_METABOLISM	Details ...	112	-0.416378	-1.30329	0.0468165	0.0650158	0.643	9871	tags=42%, list=18%, signal=51%
HALLMARK_PI3K_AKT_MTOR_SIGNALING	HALLMARK_PI3K_AKT_MTOR_SIGNALING	Details ...	105	-0.418876	-1.30194	0.0512334	0.0625259	0.647	6082	tags=33%, list=11%, signal=37%
HALLMARK_REACTIVE_OXYGEN_SPECIES_PATHWAY	HALLMARK_REACTIVE_OXYGEN_SPECIES_PATHWAY	Details ...	49	-0.466717	-1.2823	0.098513	0.0733584	0.719	12476	tags=53%, list=23%, signal=69%
HALLMARK_ALLOGRAFT_REJECTION	HALLMARK_ALLOGRAFT_REJECTION	Details ...	200	-0.376663	-1.27494	0.0210325	0.0754738	0.742	8466	tags=31%, list=15%, signal=37%
HALLMARK_COAGULATION	HALLMARK_COAGULATION	Details ...	138	-0.385737	-1.27398	0.0413669	0.0728891	0.743	5065	tags=26%, list=9%, signal=29%
HALLMARK_APOPTOSIS	HALLMARK_APOPTOSIS	Details ...	161	-0.384132	-1.26938	0.0420315	0.0735449	0.762	6752	tags=34%, list=12%, signal=38%
HALLMARK_TGF_BETA_SIGNALING	HALLMARK_TGF_BETA_SIGNALING	Details ...	54	-0.451332	-1.26065	0.08413	0.076682	0.791	8559	tags=33%, list=16%, signal=39%
HALLMARK_IL2_STAT5_SIGNALING	HALLMARK_IL2_STAT5_SIGNALING	Details ...	199	-0.369108	-1.24804	0.0395683	0.0830401	0.83	6364	tags=32%, list=12%, signal=36%
HALLMARK_UV_RESPONSE_UP	HALLMARK_UV_RESPONSE_UP	Details ...	158	-0.367595	-1.21901	0.0814159	0.105631	0.89	6504	tags=32%, list=12%, signal=37%
HALLMARK_KRAS_SIGNALING_DN	HALLMARK_KRAS_SIGNALING_DN	Details ...	200	-0.358912	-1.21754	0.0409253	0.103488	0.895	9179	tags=35%, list=17%, signal=42%
HALLMARK_GLYCOLYSIS	HALLMARK_GLYCOLYSIS	Details ...	200	-0.356502	-1.20166	0.0649351	0.11424	0.92	6626	tags=29%, list=12%, signal=32%
HALLMARK_APICAL_JUNCTION	HALLMARK_APICAL_JUNCTION	Details ...	200	-0.353402	-1.19433	0.0743494	0.117571	0.933	7610	tags=32%, list=14%, signal=36%
HALLMARK_APICAL_SURFACE	HALLMARK_APICAL_SURFACE	Details ...	44	-0.420626	-1.15316	0.212121	0.162371	0.982	7111	tags=43%, list=13%, signal=50%
HALLMARK_HYPOXIA	HALLMARK_HYPOXIA	Details ...	200	-0.330523	-1.12037	0.161179	0.205986	0.994	6360	tags=28%, list=12%, signal=32%
HALLMARK_OXIDATIVE_PHOSPHORYLATION	HALLMARK_OXIDATIVE_PHOSPHORYLATION	Details ...	200	-0.295984	-1.01326	0.399293	0.423689	1	6752	tags=18%, list=12%, signal=20%
HALLMARK_UNFOLDED_PROTEIN_RESPONSE	HALLMARK_UNFOLDED_PROTEIN_RESPONSE	Details ...	113	-0.30294	-0.964322	0.533835	0.538825	1	9056	tags=32%, list=17%, signal=38%

## Sheet: 5D. HO228_kegg
Supplemental Table 5D. HO228 Gene sets enriched in WNT and PaTOM (KEGG)
HO228 Gene sets enriched in WNT
NAME	GS<br> follow link to MSigDB	GS DETAILS	SIZE	ES	NES	NOM p-val	FDR q-val	FWER p-val	RANK AT MAX	LEADING EDGE
KEGG_METABOLISM_OF_XENOBIOTICS_BY_CYTOCHROME_P450	KEGG_METABOLISM_OF_XENOBIOTICS_BY_CYTOCHROME_P450	Details ...	70	-0.79534	-2.51904	0	0	0	4729	tags=44%, list=9%, signal=48%
KEGG_STEROID_HORMONE_BIOSYNTHESIS	KEGG_STEROID_HORMONE_BIOSYNTHESIS	Details ...	55	-0.803639	-2.434	0	0	0	5059	tags=44%, list=9%, signal=48%
KEGG_RETINOL_METABOLISM	KEGG_RETINOL_METABOLISM	Details ...	64	-0.770726	-2.36813	0	0	0	6059	tags=50%, list=11%, signal=56%
KEGG_PARKINSONS_DISEASE	KEGG_PARKINSONS_DISEASE	Details ...	117	-0.673461	-2.24133	0	0	0	8124	tags=53%, list=15%, signal=62%
KEGG_DRUG_METABOLISM_CYTOCHROME_P450	KEGG_DRUG_METABOLISM_CYTOCHROME_P450	Details ...	72	-0.702554	-2.22525	0	0	0	4729	tags=39%, list=9%, signal=43%
KEGG_PROTEASOME	KEGG_PROTEASOME	Details ...	46	-0.783592	-2.21225	0	0	0	6425	tags=70%, list=12%, signal=79%
KEGG_CITRATE_CYCLE_TCA_CYCLE	KEGG_CITRATE_CYCLE_TCA_CYCLE	Details ...	31	-0.834564	-2.2101	0	0	0	5455	tags=81%, list=10%, signal=90%
KEGG_VALINE_LEUCINE_AND_ISOLEUCINE_DEGRADATION	KEGG_VALINE_LEUCINE_AND_ISOLEUCINE_DEGRADATION	Details ...	44	-0.779384	-2.20499	0	0	0	7702	tags=68%, list=14%, signal=79%
KEGG_OXIDATIVE_PHOSPHORYLATION	KEGG_OXIDATIVE_PHOSPHORYLATION	Details ...	119	-0.632893	-2.13767	0	0	0	7155	tags=52%, list=13%, signal=60%
KEGG_FRUCTOSE_AND_MANNOSE_METABOLISM	KEGG_FRUCTOSE_AND_MANNOSE_METABOLISM	Details ...	34	-0.765967	-2.08074	0	0	0	5676	tags=62%, list=10%, signal=69%
KEGG_GLUTATHIONE_METABOLISM	KEGG_GLUTATHIONE_METABOLISM	Details ...	50	-0.719028	-2.06105	0	0	0	4729	tags=52%, list=9%, signal=57%
KEGG_GLYCOLYSIS_GLUCONEOGENESIS	KEGG_GLYCOLYSIS_GLUCONEOGENESIS	Details ...	62	-0.677453	-2.05974	0	0	0	7672	tags=55%, list=14%, signal=64%
KEGG_FATTY_ACID_METABOLISM	KEGG_FATTY_ACID_METABOLISM	Details ...	42	-0.71503	-2.04207	0	0	0	4025	tags=57%, list=7%, signal=62%
KEGG_DRUG_METABOLISM_OTHER_ENZYMES	KEGG_DRUG_METABOLISM_OTHER_ENZYMES	Details ...	51	-0.691702	-2.02688	0	0	0	6059	tags=33%, list=11%, signal=37%
KEGG_AMINOACYL_TRNA_BIOSYNTHESIS	KEGG_AMINOACYL_TRNA_BIOSYNTHESIS	Details ...	41	-0.727872	-2.02497	0	0	0	9231	tags=63%, list=17%, signal=76%
KEGG_PEROXISOME	KEGG_PEROXISOME	Details ...	78	-0.626723	-1.99035	0	0	0	8039	tags=56%, list=15%, signal=66%
KEGG_AMINO_SUGAR_AND_NUCLEOTIDE_SUGAR_METABOLISM	KEGG_AMINO_SUGAR_AND_NUCLEOTIDE_SUGAR_METABOLISM	Details ...	44	-0.692618	-1.98593	0	0	0	7542	tags=59%, list=14%, signal=69%
KEGG_BLADDER_CANCER	KEGG_BLADDER_CANCER	Details ...	42	-0.690688	-1.98296	0	0	0	5460	tags=52%, list=10%, signal=58%
KEGG_TRYPTOPHAN_METABOLISM	KEGG_TRYPTOPHAN_METABOLISM	Details ...	40	-0.68196	-1.96486	0	0	0	3827	tags=48%, list=7%, signal=51%
KEGG_HUNTINGTONS_DISEASE	KEGG_HUNTINGTONS_DISEASE	Details ...	176	-0.545343	-1.93985	0	0.000132955	0.001	5557	tags=43%, list=10%, signal=47%
KEGG_PPAR_SIGNALING_PATHWAY	KEGG_PPAR_SIGNALING_PATHWAY	Details ...	69	-0.628303	-1.91959	0	0.000126623	0.001	4616	tags=45%, list=8%, signal=49%
KEGG_ENDOCYTOSIS	KEGG_ENDOCYTOSIS	Details ...	181	-0.532036	-1.90627	0	0.000120868	0.001	6094	tags=40%, list=11%, signal=45%
KEGG_PORPHYRIN_AND_CHLOROPHYLL_METABOLISM	KEGG_PORPHYRIN_AND_CHLOROPHYLL_METABOLISM	Details ...	41	-0.670503	-1.90502	0	0.000115613	0.001	3652	tags=29%, list=7%, signal=31%
KEGG_GLYCEROPHOSPHOLIPID_METABOLISM	KEGG_GLYCEROPHOSPHOLIPID_METABOLISM	Details ...	77	-0.591937	-1.84863	0	0.000458955	0.004	6271	tags=40%, list=11%, signal=45%
KEGG_ALZHEIMERS_DISEASE	KEGG_ALZHEIMERS_DISEASE	Details ...	160	-0.525863	-1.82898	0	0.00113569	0.01	5642	tags=46%, list=10%, signal=51%
KEGG_APOPTOSIS	KEGG_APOPTOSIS	Details ...	87	-0.57216	-1.82694	0	0.00109201	0.01	6468	tags=46%, list=12%, signal=52%
KEGG_STARCH_AND_SUCROSE_METABOLISM	KEGG_STARCH_AND_SUCROSE_METABOLISM	Details ...	52	-0.629157	-1.80737	0	0.00134791	0.013	2074	tags=21%, list=4%, signal=22%
KEGG_ARACHIDONIC_ACID_METABOLISM	KEGG_ARACHIDONIC_ACID_METABOLISM	Details ...	58	-0.599115	-1.80655	0	0.00151985	0.015	3547	tags=40%, list=6%, signal=42%
KEGG_ARGININE_AND_PROLINE_METABOLISM	KEGG_ARGININE_AND_PROLINE_METABOLISM	Details ...	54	-0.595241	-1.79804	0	0.00165753	0.017	3869	tags=41%, list=7%, signal=44%
KEGG_INSULIN_SIGNALING_PATHWAY	KEGG_INSULIN_SIGNALING_PATHWAY	Details ...	137	-0.516783	-1.76405	0	0.00225259	0.023	8157	tags=47%, list=15%, signal=56%
KEGG_ADIPOCYTOKINE_SIGNALING_PATHWAY	KEGG_ADIPOCYTOKINE_SIGNALING_PATHWAY	Details ...	67	-0.554132	-1.72404	0	0.00356152	0.039	8136	tags=49%, list=15%, signal=58%
KEGG_ACUTE_MYELOID_LEUKEMIA	KEGG_ACUTE_MYELOID_LEUKEMIA	Details ...	57	-0.572634	-1.71638	0	0.00395014	0.045	7375	tags=49%, list=14%, signal=57%
KEGG_BUTANOATE_METABOLISM	KEGG_BUTANOATE_METABOLISM	Details ...	34	-0.633375	-1.71286	0	0.00415861	0.048	6619	tags=56%, list=12%, signal=64%
KEGG_ETHER_LIPID_METABOLISM	KEGG_ETHER_LIPID_METABOLISM	Details ...	33	-0.611428	-1.66891	0	0.00642615	0.077	2651	tags=33%, list=5%, signal=35%
KEGG_AMYOTROPHIC_LATERAL_SCLEROSIS_ALS	KEGG_AMYOTROPHIC_LATERAL_SCLEROSIS_ALS	Details ...	53	-0.567087	-1.66617	0	0.00640648	0.078	6149	tags=43%, list=11%, signal=49%
KEGG_LYSOSOME	KEGG_LYSOSOME	Details ...	121	-0.486497	-1.66218	0	0.00631186	0.079	6898	tags=36%, list=13%, signal=41%
KEGG_RIBOSOME	KEGG_RIBOSOME	Details ...	88	-0.5141	-1.65163	0	0.00693126	0.088	14069	tags=60%, list=26%, signal=81%
KEGG_NEUROTROPHIN_SIGNALING_PATHWAY	KEGG_NEUROTROPHIN_SIGNALING_PATHWAY	Details ...	126	-0.479323	-1.61657	0	0.0108516	0.133	7242	tags=46%, list=13%, signal=53%
KEGG_RENAL_CELL_CARCINOMA	KEGG_RENAL_CELL_CARCINOMA	Details ...	70	-0.516532	-1.61218	0.00304878	0.011108	0.14	6263	tags=46%, list=11%, signal=52%
KEGG_PROPANOATE_METABOLISM	KEGG_PROPANOATE_METABOLISM	Details ...	33	-0.604515	-1.60361	0.0138504	0.0114719	0.149	2771	tags=39%, list=5%, signal=41%
KEGG_VEGF_SIGNALING_PATHWAY	KEGG_VEGF_SIGNALING_PATHWAY	Details ...	76	-0.501706	-1.58127	0.00333333	0.013842	0.185	7106	tags=50%, list=13%, signal=57%
KEGG_INOSITOL_PHOSPHATE_METABOLISM	KEGG_INOSITOL_PHOSPHATE_METABOLISM	Details ...	54	-0.533017	-1.57796	0.00662252	0.0138858	0.191	4903	tags=39%, list=9%, signal=43%
KEGG_ERBB_SIGNALING_PATHWAY	KEGG_ERBB_SIGNALING_PATHWAY	Details ...	87	-0.490704	-1.57336	0.00378788	0.0146443	0.2	9246	tags=54%, list=17%, signal=65%
KEGG_GLYCEROLIPID_METABOLISM	KEGG_GLYCEROLIPID_METABOLISM	Details ...	49	-0.545134	-1.57233	0.0058997	0.0144299	0.202	6074	tags=39%, list=11%, signal=44%
KEGG_TYROSINE_METABOLISM	KEGG_TYROSINE_METABOLISM	Details ...	42	-0.558715	-1.5696	0.0060423	0.0146578	0.21	4103	tags=33%, list=8%, signal=36%
KEGG_LONG_TERM_POTENTIATION	KEGG_LONG_TERM_POTENTIATION	Details ...	70	-0.501445	-1.54281	0	0.0190076	0.268	6140	tags=41%, list=11%, signal=47%
KEGG_TIGHT_JUNCTION	KEGG_TIGHT_JUNCTION	Details ...	132	-0.449793	-1.53077	0	0.0207945	0.298	6912	tags=42%, list=13%, signal=48%
KEGG_PANCREATIC_CANCER	KEGG_PANCREATIC_CANCER	Details ...	70	-0.493067	-1.52845	0.00340136	0.0209057	0.305	6176	tags=40%, list=11%, signal=45%
KEGG_NON_SMALL_CELL_LUNG_CANCER	KEGG_NON_SMALL_CELL_LUNG_CANCER	Details ...	54	-0.511824	-1.51975	0.00619195	0.0225047	0.332	6357	tags=44%, list=12%, signal=50%
KEGG_ABC_TRANSPORTERS	KEGG_ABC_TRANSPORTERS	Details ...	44	-0.51719	-1.49511	0.00917431	0.0273686	0.398	5108	tags=30%, list=9%, signal=33%
KEGG_GNRH_SIGNALING_PATHWAY	KEGG_GNRH_SIGNALING_PATHWAY	Details ...	101	-0.450337	-1.49039	0	0.0281264	0.411	7314	tags=43%, list=13%, signal=49%
KEGG_FC_GAMMA_R_MEDIATED_PHAGOCYTOSIS	KEGG_FC_GAMMA_R_MEDIATED_PHAGOCYTOSIS	Details ...	96	-0.443212	-1.46677	0.00727273	0.0337792	0.472	6135	tags=36%, list=11%, signal=41%
KEGG_CHRONIC_MYELOID_LEUKEMIA	KEGG_CHRONIC_MYELOID_LEUKEMIA	Details ...	73	-0.45851	-1.45452	0.0138889	0.0366631	0.513	9865	tags=51%, list=18%, signal=62%
KEGG_PHOSPHATIDYLINOSITOL_SIGNALING_SYSTEM	KEGG_PHOSPHATIDYLINOSITOL_SIGNALING_SYSTEM	Details ...	76	-0.46045	-1.44933	0.00352113	0.0371893	0.53	6705	tags=41%, list=12%, signal=46%
KEGG_ALANINE_ASPARTATE_AND_GLUTAMATE_METABOLISM	KEGG_ALANINE_ASPARTATE_AND_GLUTAMATE_METABOLISM	Details ...	32	-0.528224	-1.44501	0.0385675	0.0380341	0.538	3544	tags=34%, list=6%, signal=37%
KEGG_LYSINE_DEGRADATION	KEGG_LYSINE_DEGRADATION	Details ...	44	-0.486335	-1.42553	0.0263158	0.0443445	0.601	5802	tags=36%, list=11%, signal=41%
KEGG_CHEMOKINE_SIGNALING_PATHWAY	KEGG_CHEMOKINE_SIGNALING_PATHWAY	Details ...	189	-0.391819	-1.42389	0.00549451	0.0444461	0.608	7375	tags=32%, list=14%, signal=37%
KEGG_O_GLYCAN_BIOSYNTHESIS	KEGG_O_GLYCAN_BIOSYNTHESIS	Details ...	30	-0.537952	-1.41938	0.03207	0.0454379	0.622	4231	tags=37%, list=8%, signal=40%
KEGG_OOCYTE_MEIOSIS	KEGG_OOCYTE_MEIOSIS	Details ...	113	-0.416276	-1.40384	0.00380228	0.0510754	0.666	6010	tags=29%, list=11%, signal=33%
KEGG_ENDOMETRIAL_CANCER	KEGG_ENDOMETRIAL_CANCER	Details ...	52	-0.468986	-1.38834	0.0293255	0.0569724	0.696	6263	tags=44%, list=11%, signal=50%
KEGG_PYRUVATE_METABOLISM	KEGG_PYRUVATE_METABOLISM	Details ...	40	-0.489716	-1.38631	0.0477612	0.0569503	0.703	3666	tags=35%, list=7%, signal=37%
KEGG_PROGESTERONE_MEDIATED_OOCYTE_MATURATION	KEGG_PROGESTERONE_MEDIATED_OOCYTE_MATURATION	Details ...	85	-0.425753	-1.38091	0.0328467	0.0588499	0.724	9246	tags=39%, list=17%, signal=47%
KEGG_FC_EPSILON_RI_SIGNALING_PATHWAY	KEGG_FC_EPSILON_RI_SIGNALING_PATHWAY	Details ...	79	-0.433247	-1.37085	0.0248227	0.063182	0.756	9246	tags=48%, list=17%, signal=58%
KEGG_GLIOMA	KEGG_GLIOMA	Details ...	65	-0.4503	-1.36906	0.0379747	0.0631966	0.76	6263	tags=40%, list=11%, signal=45%
KEGG_MTOR_SIGNALING_PATHWAY	KEGG_MTOR_SIGNALING_PATHWAY	Details ...	52	-0.463052	-1.36778	0.0419355	0.0626774	0.764	6127	tags=37%, list=11%, signal=41%
KEGG_RNA_DEGRADATION	KEGG_RNA_DEGRADATION	Details ...	59	-0.446881	-1.3656	0.0576923	0.0631016	0.773	14337	tags=69%, list=26%, signal=94%
KEGG_CYSTEINE_AND_METHIONINE_METABOLISM	KEGG_CYSTEINE_AND_METHIONINE_METABOLISM	Details ...	34	-0.502216	-1.36073	0.0661157	0.0648192	0.786	12165	tags=56%, list=22%, signal=72%
KEGG_UBIQUITIN_MEDIATED_PROTEOLYSIS	KEGG_UBIQUITIN_MEDIATED_PROTEOLYSIS	Details ...	135	-0.394992	-1.35955	0.00769231	0.0644793	0.791	6793	tags=31%, list=12%, signal=35%
KEGG_LONG_TERM_DEPRESSION	KEGG_LONG_TERM_DEPRESSION	Details ...	70	-0.42884	-1.33678	0.0379747	0.0759751	0.849	3897	tags=29%, list=7%, signal=31%
KEGG_VIBRIO_CHOLERAE_INFECTION	KEGG_VIBRIO_CHOLERAE_INFECTION	Details ...	54	-0.456136	-1.3244	0.0705521	0.0830154	0.881	6707	tags=43%, list=12%, signal=49%
KEGG_SPHINGOLIPID_METABOLISM	KEGG_SPHINGOLIPID_METABOLISM	Details ...	39	-0.478647	-1.31239	0.081761	0.0901294	0.907	8556	tags=46%, list=16%, signal=55%
KEGG_PATHOGENIC_ESCHERICHIA_COLI_INFECTION	KEGG_PATHOGENIC_ESCHERICHIA_COLI_INFECTION	Details ...	56	-0.433471	-1.29499	0.0781759	0.102315	0.938	6211	tags=41%, list=11%, signal=46%
KEGG_SYSTEMIC_LUPUS_ERYTHEMATOSUS	KEGG_SYSTEMIC_LUPUS_ERYTHEMATOSUS	Details ...	139	-0.371642	-1.28868	0.0247934	0.105634	0.947	12868	tags=42%, list=24%, signal=55%
KEGG_B_CELL_RECEPTOR_SIGNALING_PATHWAY	KEGG_B_CELL_RECEPTOR_SIGNALING_PATHWAY	Details ...	75	-0.409511	-1.28306	0.0650685	0.108493	0.952	6263	tags=41%, list=11%, signal=47%
KEGG_PROSTATE_CANCER	KEGG_PROSTATE_CANCER	Details ...	89	-0.391073	-1.27417	0.0456026	0.114641	0.959	6263	tags=35%, list=11%, signal=39%
KEGG_SMALL_CELL_LUNG_CANCER	KEGG_SMALL_CELL_LUNG_CANCER	Details ...	84	-0.395182	-1.26614	0.0704698	0.119722	0.966	6514	tags=35%, list=12%, signal=39%
KEGG_REGULATION_OF_ACTIN_CYTOSKELETON	KEGG_REGULATION_OF_ACTIN_CYTOSKELETON	Details ...	213	-0.3509	-1.26174	0.0164835	0.122139	0.97	5932	tags=32%, list=11%, signal=36%
KEGG_MAPK_SIGNALING_PATHWAY	KEGG_MAPK_SIGNALING_PATHWAY	Details ...	267	-0.339458	-1.25786	0.0111732	0.124066	0.97	7106	tags=34%, list=13%, signal=39%
KEGG_GAP_JUNCTION	KEGG_GAP_JUNCTION	Details ...	90	-0.388903	-1.25677	0.0531915	0.123449	0.97	7194	tags=39%, list=13%, signal=45%
KEGG_ASTHMA	KEGG_ASTHMA	Details ...	30	-0.473032	-1.25343	0.131054	0.124773	0.975	9498	tags=27%, list=17%, signal=32%
KEGG_VASCULAR_SMOOTH_MUSCLE_CONTRACTION	KEGG_VASCULAR_SMOOTH_MUSCLE_CONTRACTION	Details ...	115	-0.374776	-1.23898	0.0445205	0.138134	0.982	3983	tags=25%, list=7%, signal=27%
KEGG_GLYCINE_SERINE_AND_THREONINE_METABOLISM	KEGG_GLYCINE_SERINE_AND_THREONINE_METABOLISM	Details ...	31	-0.459416	-1.23061	0.144737	0.143982	0.983	7055	tags=42%, list=13%, signal=48%
KEGG_ALDOSTERONE_REGULATED_SODIUM_REABSORPTION	KEGG_ALDOSTERONE_REGULATED_SODIUM_REABSORPTION	Details ...	42	-0.431833	-1.22599	0.125714	0.146413	0.987	9506	tags=48%, list=17%, signal=58%
KEGG_PATHWAYS_IN_CANCER	KEGG_PATHWAYS_IN_CANCER	Details ...	325	-0.318217	-1.20049	0.0124224	0.173594	0.995	6514	tags=31%, list=12%, signal=35%
KEGG_T_CELL_RECEPTOR_SIGNALING_PATHWAY	KEGG_T_CELL_RECEPTOR_SIGNALING_PATHWAY	Details ...	108	-0.355891	-1.19176	0.113924	0.182576	0.996	8136	tags=41%, list=15%, signal=48%
KEGG_NOD_LIKE_RECEPTOR_SIGNALING_PATHWAY	KEGG_NOD_LIKE_RECEPTOR_SIGNALING_PATHWAY	Details ...	62	-0.39071	-1.19166	0.115385	0.180581	0.996	6176	tags=31%, list=11%, signal=35%
KEGG_SPLICEOSOME	KEGG_SPLICEOSOME	Details ...	127	-0.349466	-1.1914	0.0853081	0.178805	0.996	13204	tags=47%, list=24%, signal=62%
KEGG_PRION_DISEASES	KEGG_PRION_DISEASES	Details ...	35	-0.442043	-1.19074	0.176152	0.177902	0.996	3892	tags=23%, list=7%, signal=25%
KEGG_INTESTINAL_IMMUNE_NETWORK_FOR_IGA_PRODUCTION	KEGG_INTESTINAL_IMMUNE_NETWORK_FOR_IGA_PRODUCTION	Details ...	48	-0.407525	-1.17984	0.168712	0.189985	0.999	4781	tags=21%, list=9%, signal=23%
KEGG_PYRIMIDINE_METABOLISM	KEGG_PYRIMIDINE_METABOLISM	Details ...	98	-0.362248	-1.17547	0.120623	0.193371	0.999	6760	tags=26%, list=12%, signal=29%
KEGG_PURINE_METABOLISM	KEGG_PURINE_METABOLISM	Details ...	159	-0.332293	-1.16803	0.0935961	0.20056	1	8024	tags=30%, list=15%, signal=35%
KEGG_FOCAL_ADHESION	KEGG_FOCAL_ADHESION	Details ...	199	-0.322741	-1.16	0.0681818	0.21013	1	8194	tags=37%, list=15%, signal=43%
KEGG_VIRAL_MYOCARDITIS	KEGG_VIRAL_MYOCARDITIS	Details ...	70	-0.370233	-1.15402	0.173077	0.216441	1	4900	tags=24%, list=9%, signal=27%
KEGG_CARDIAC_MUSCLE_CONTRACTION	KEGG_CARDIAC_MUSCLE_CONTRACTION	Details ...	75	-0.365809	-1.14581	0.168498	0.225807	1	4967	tags=28%, list=9%, signal=31%
KEGG_P53_SIGNALING_PATHWAY	KEGG_P53_SIGNALING_PATHWAY	Details ...	68	-0.36484	-1.12994	0.213816	0.246315	1	5201	tags=28%, list=10%, signal=31%
KEGG_NOTCH_SIGNALING_PATHWAY	KEGG_NOTCH_SIGNALING_PATHWAY	Details ...	47	-0.395468	-1.12747	0.232416	0.247591	1	6140	tags=32%, list=11%, signal=36%
KEGG_EPITHELIAL_CELL_SIGNALING_IN_HELICOBACTER_PYLORI_INFECTION	KEGG_EPITHELIAL_CELL_SIGNALING_IN_HELICOBACTER_PYLORI_INFECTION	Details ...	68	-0.365995	-1.12659	0.195876	0.246562	1	6539	tags=34%, list=12%, signal=38%
KEGG_CALCIUM_SIGNALING_PATHWAY	KEGG_CALCIUM_SIGNALING_PATHWAY	Details ...	178	-0.315418	-1.12359	0.114155	0.249077	1	5803	tags=26%, list=11%, signal=29%
KEGG_TOLL_LIKE_RECEPTOR_SIGNALING_PATHWAY	KEGG_TOLL_LIKE_RECEPTOR_SIGNALING_PATHWAY	Details ...	102	-0.344502	-1.12299	0.202797	0.247505	1	10056	tags=39%, list=18%, signal=48%
KEGG_ADHERENS_JUNCTION	KEGG_ADHERENS_JUNCTION	Details ...	73	-0.365842	-1.12292	0.213523	0.245148	1	3787	tags=27%, list=7%, signal=29%
KEGG_LEISHMANIA_INFECTION	KEGG_LEISHMANIA_INFECTION		72	-0.359635	-1.10867	0.243421	0.266223	1	6135	tags=25%, list=11%, signal=28%
KEGG_RIG_I_LIKE_RECEPTOR_SIGNALING_PATHWAY	KEGG_RIG_I_LIKE_RECEPTOR_SIGNALING_PATHWAY		71	-0.354428	-1.1013	0.211538	0.2755	1	10692	tags=44%, list=20%, signal=54%
KEGG_JAK_STAT_SIGNALING_PATHWAY	KEGG_JAK_STAT_SIGNALING_PATHWAY		155	-0.308	-1.09158	0.197674	0.290062	1	6748	tags=25%, list=12%, signal=28%
KEGG_LEUKOCYTE_TRANSENDOTHELIAL_MIGRATION	KEGG_LEUKOCYTE_TRANSENDOTHELIAL_MIGRATION		116	-0.31977	-1.0692	0.243346	0.328115	1	8056	tags=35%, list=15%, signal=41%
KEGG_MELANOMA	KEGG_MELANOMA		71	-0.342867	-1.06662	0.29085	0.329432	1	5932	tags=30%, list=11%, signal=33%
KEGG_VASOPRESSIN_REGULATED_WATER_REABSORPTION	KEGG_VASOPRESSIN_REGULATED_WATER_REABSORPTION		44	-0.366771	-1.03693	0.405325	0.388928	1	6193	tags=36%, list=11%, signal=41%
KEGG_N_GLYCAN_BIOSYNTHESIS	KEGG_N_GLYCAN_BIOSYNTHESIS		46	-0.356998	-1.03237	0.358974	0.394213	1	12376	tags=59%, list=23%, signal=76%
KEGG_ALLOGRAFT_REJECTION	KEGG_ALLOGRAFT_REJECTION		37	-0.367502	-1.02166	0.37741	0.414915	1	4920	tags=19%, list=9%, signal=21%
KEGG_CYTOSOLIC_DNA_SENSING_PATHWAY	KEGG_CYTOSOLIC_DNA_SENSING_PATHWAY		55	-0.345093	-1.0152	0.403279	0.426687	1	10214	tags=31%, list=19%, signal=38%
KEGG_ANTIGEN_PROCESSING_AND_PRESENTATION	KEGG_ANTIGEN_PROCESSING_AND_PRESENTATION		88	-0.310711	-0.997057	0.442446	0.466111	1	8692	tags=25%, list=16%, signal=30%
KEGG_COMPLEMENT_AND_COAGULATION_CASCADES	KEGG_COMPLEMENT_AND_COAGULATION_CASCADES		69	-0.312922	-0.979125	0.462585	0.507355	1	3359	tags=17%, list=6%, signal=19%
KEGG_CELL_CYCLE	KEGG_CELL_CYCLE		125	-0.28739	-0.965628	0.534137	0.538731	1	12443	tags=40%, list=23%, signal=52%
KEGG_COLORECTAL_CANCER	KEGG_COLORECTAL_CANCER		62	-0.308412	-0.952506	0.565079	0.571256	1	7106	tags=34%, list=13%, signal=39%
KEGG_GRAFT_VERSUS_HOST_DISEASE	KEGG_GRAFT_VERSUS_HOST_DISEASE		41	-0.339878	-0.94006	0.533141	0.602279	1	4779	tags=15%, list=9%, signal=16%
KEGG_TASTE_TRANSDUCTION	KEGG_TASTE_TRANSDUCTION		52	-0.308116	-0.915972	0.631124	0.662309	1	3362	tags=12%, list=6%, signal=12%
KEGG_BASAL_TRANSCRIPTION_FACTORS	KEGG_BASAL_TRANSCRIPTION_FACTORS		35	-0.337583	-0.910457	0.590909	0.671849	1	6597	tags=29%, list=12%, signal=32%
KEGG_REGULATION_OF_AUTOPHAGY	KEGG_REGULATION_OF_AUTOPHAGY		35	-0.257893	-0.708369	0.954023	0.987634	1	8573	tags=20%, list=16%, signal=24%
HO228 Gene sets enriched in PaTOM
NAME	GS<br> follow link to MSigDB	GS DETAILS	SIZE	ES	NES	NOM p-val	FDR q-val	FWER p-val	RANK AT MAX	LEADING EDGE
KEGG_RETINOL_METABOLISM	KEGG_RETINOL_METABOLISM	Details ...	64	-0.788379	-2.28267	0	0	0	5102	tags=44%, list=9%, signal=48%
KEGG_METABOLISM_OF_XENOBIOTICS_BY_CYTOCHROME_P450	KEGG_METABOLISM_OF_XENOBIOTICS_BY_CYTOCHROME_P450	Details ...	70	-0.718383	-2.1406	0	0	0	5201	tags=40%, list=10%, signal=44%
KEGG_STEROID_HORMONE_BIOSYNTHESIS	KEGG_STEROID_HORMONE_BIOSYNTHESIS	Details ...	55	-0.752485	-2.09788	0	0	0	4427	tags=36%, list=8%, signal=40%
KEGG_DRUG_METABOLISM_OTHER_ENZYMES	KEGG_DRUG_METABOLISM_OTHER_ENZYMES	Details ...	51	-0.663443	-1.87054	0	0.00167686	0.005	4114	tags=27%, list=8%, signal=30%
KEGG_ENDOCYTOSIS	KEGG_ENDOCYTOSIS	Details ...	181	-0.542246	-1.82588	0	0.00346181	0.013	9785	tags=48%, list=18%, signal=58%
KEGG_AMINO_SUGAR_AND_NUCLEOTIDE_SUGAR_METABOLISM	KEGG_AMINO_SUGAR_AND_NUCLEOTIDE_SUGAR_METABOLISM	Details ...	44	-0.616568	-1.68145	0.00185529	0.0183842	0.077	7047	tags=48%, list=13%, signal=55%
KEGG_DRUG_METABOLISM_CYTOCHROME_P450	KEGG_DRUG_METABOLISM_CYTOCHROME_P450	Details ...	72	-0.560597	-1.65801	0.00169779	0.0183511	0.09	5102	tags=33%, list=9%, signal=37%
KEGG_INTESTINAL_IMMUNE_NETWORK_FOR_IGA_PRODUCTION	KEGG_INTESTINAL_IMMUNE_NETWORK_FOR_IGA_PRODUCTION	Details ...	48	-0.586816	-1.63002	0.00183824	0.0234247	0.131	4273	tags=21%, list=8%, signal=23%
KEGG_PPAR_SIGNALING_PATHWAY	KEGG_PPAR_SIGNALING_PATHWAY	Details ...	69	-0.545822	-1.59857	0.00372439	0.0320823	0.192	9173	tags=43%, list=17%, signal=52%
KEGG_B_CELL_RECEPTOR_SIGNALING_PATHWAY	KEGG_B_CELL_RECEPTOR_SIGNALING_PATHWAY	Details ...	75	-0.529209	-1.58204	0.00189036	0.0363041	0.24	7203	tags=45%, list=13%, signal=52%
KEGG_NATURAL_KILLER_CELL_MEDIATED_CYTOTOXICITY	KEGG_NATURAL_KILLER_CELL_MEDIATED_CYTOTOXICITY	Details ...	137	-0.489517	-1.582	0	0.0330037	0.24	7031	tags=33%, list=13%, signal=38%
KEGG_CHEMOKINE_SIGNALING_PATHWAY	KEGG_CHEMOKINE_SIGNALING_PATHWAY	Details ...	189	-0.464388	-1.5763	0.00178253	0.0318531	0.251	8571	tags=39%, list=16%, signal=46%
KEGG_TIGHT_JUNCTION	KEGG_TIGHT_JUNCTION	Details ...	132	-0.481087	-1.55561	0	0.0403713	0.33	6200	tags=33%, list=11%, signal=37%
KEGG_JAK_STAT_SIGNALING_PATHWAY	KEGG_JAK_STAT_SIGNALING_PATHWAY	Details ...	155	-0.468829	-1.54548	0	0.0425259	0.366	9482	tags=32%, list=17%, signal=39%
KEGG_FC_GAMMA_R_MEDIATED_PHAGOCYTOSIS	KEGG_FC_GAMMA_R_MEDIATED_PHAGOCYTOSIS	Details ...	96	-0.492431	-1.53151	0.0035461	0.0466266	0.42	9277	tags=42%, list=17%, signal=50%
KEGG_CYTOSOLIC_DNA_SENSING_PATHWAY	KEGG_CYTOSOLIC_DNA_SENSING_PATHWAY	Details ...	55	-0.534596	-1.51835	0.0093985	0.0502148	0.463	4997	tags=18%, list=9%, signal=20%
KEGG_ALDOSTERONE_REGULATED_SODIUM_REABSORPTION	KEGG_ALDOSTERONE_REGULATED_SODIUM_REABSORPTION	Details ...	42	-0.558189	-1.51176	0.00959693	0.0506958	0.49	8563	tags=50%, list=16%, signal=59%
KEGG_HYPERTROPHIC_CARDIOMYOPATHY_HCM	KEGG_HYPERTROPHIC_CARDIOMYOPATHY_HCM	Details ...	83	-0.494703	-1.50324	0.00974659	0.0542498	0.539	10575	tags=43%, list=19%, signal=54%
KEGG_RIG_I_LIKE_RECEPTOR_SIGNALING_PATHWAY	KEGG_RIG_I_LIKE_RECEPTOR_SIGNALING_PATHWAY	Details ...	71	-0.49841	-1.4842	0.016791	0.0636338	0.614	5595	tags=27%, list=10%, signal=30%
KEGG_APOPTOSIS	KEGG_APOPTOSIS	Details ...	87	-0.486461	-1.47687	0.00550459	0.066642	0.647	5828	tags=36%, list=11%, signal=40%
KEGG_REGULATION_OF_AUTOPHAGY	KEGG_REGULATION_OF_AUTOPHAGY	Details ...	35	-0.572116	-1.47468	0.0242991	0.0651114	0.657	10269	tags=31%, list=19%, signal=39%
KEGG_COMPLEMENT_AND_COAGULATION_CASCADES	KEGG_COMPLEMENT_AND_COAGULATION_CASCADES	Details ...	69	-0.50153	-1.46677	0.0143885	0.0671361	0.678	5604	tags=38%, list=10%, signal=42%
KEGG_FRUCTOSE_AND_MANNOSE_METABOLISM	KEGG_FRUCTOSE_AND_MANNOSE_METABOLISM	Details ...	34	-0.561236	-1.45905	0.0251347	0.069852	0.706	6020	tags=44%, list=11%, signal=50%
KEGG_SPHINGOLIPID_METABOLISM	KEGG_SPHINGOLIPID_METABOLISM	Details ...	39	-0.541856	-1.44792	0.0241636	0.0740752	0.736	6046	tags=38%, list=11%, signal=43%
KEGG_LEUKOCYTE_TRANSENDOTHELIAL_MIGRATION	KEGG_LEUKOCYTE_TRANSENDOTHELIAL_MIGRATION	Details ...	116	-0.453953	-1.43953	0.00567108	0.0777137	0.764	7610	tags=39%, list=14%, signal=45%
KEGG_NOD_LIKE_RECEPTOR_SIGNALING_PATHWAY	KEGG_NOD_LIKE_RECEPTOR_SIGNALING_PATHWAY	Details ...	62	-0.49784	-1.42965	0.0169173	0.0814431	0.788	9517	tags=40%, list=17%, signal=49%
KEGG_TOLL_LIKE_RECEPTOR_SIGNALING_PATHWAY	KEGG_TOLL_LIKE_RECEPTOR_SIGNALING_PATHWAY	Details ...	102	-0.455864	-1.41859	0.00897666	0.0876951	0.825	9517	tags=35%, list=17%, signal=43%
KEGG_ADIPOCYTOKINE_SIGNALING_PATHWAY	KEGG_ADIPOCYTOKINE_SIGNALING_PATHWAY	Details ...	67	-0.486079	-1.41441	0.0239852	0.0882801	0.838	6021	tags=37%, list=11%, signal=42%
KEGG_TYPE_II_DIABETES_MELLITUS	KEGG_TYPE_II_DIABETES_MELLITUS	Details ...	47	-0.51572	-1.40735	0.0323194	0.0903094	0.856	8580	tags=45%, list=16%, signal=53%
KEGG_ASTHMA	KEGG_ASTHMA	Details ...	30	-0.549603	-1.40299	0.046332	0.0911495	0.87	6718	tags=13%, list=12%, signal=15%
KEGG_SNARE_INTERACTIONS_IN_VESICULAR_TRANSPORT	KEGG_SNARE_INTERACTIONS_IN_VESICULAR_TRANSPORT	Details ...	38	-0.534351	-1.38446	0.0516252	0.105582	0.919	9143	tags=50%, list=17%, signal=60%
KEGG_LEISHMANIA_INFECTION	KEGG_LEISHMANIA_INFECTION	Details ...	72	-0.458517	-1.37657	0.0497238	0.110329	0.938	9517	tags=35%, list=17%, signal=42%
KEGG_OLFACTORY_TRANSDUCTION	KEGG_OLFACTORY_TRANSDUCTION	Details ...	389	-0.376872	-1.36653	0.00181488	0.116006	0.948	14406	tags=20%, list=26%, signal=26%
KEGG_GLYCEROLIPID_METABOLISM	KEGG_GLYCEROLIPID_METABOLISM	Details ...	49	-0.486398	-1.34471	0.0623782	0.135192	0.969	8734	tags=43%, list=16%, signal=51%
KEGG_CYTOKINE_CYTOKINE_RECEPTOR_INTERACTION	KEGG_CYTOKINE_CYTOKINE_RECEPTOR_INTERACTION	Details ...	265	-0.38554	-1.34424	0.00175439	0.131706	0.969	8958	tags=28%, list=16%, signal=33%
KEGG_AXON_GUIDANCE	KEGG_AXON_GUIDANCE	Details ...	129	-0.417867	-1.34015	0.0251347	0.132172	0.973	5775	tags=32%, list=11%, signal=35%
KEGG_T_CELL_RECEPTOR_SIGNALING_PATHWAY	KEGG_T_CELL_RECEPTOR_SIGNALING_PATHWAY	Details ...	108	-0.420719	-1.32565	0.0324786	0.145077	0.982	7610	tags=37%, list=14%, signal=43%
KEGG_VEGF_SIGNALING_PATHWAY	KEGG_VEGF_SIGNALING_PATHWAY	Details ...	76	-0.444406	-1.32125	0.0422018	0.145633	0.984	8563	tags=45%, list=16%, signal=53%
KEGG_VIRAL_MYOCARDITIS	KEGG_VIRAL_MYOCARDITIS	Details ...	70	-0.449032	-1.31805	0.0732601	0.146846	0.987	9687	tags=29%, list=18%, signal=35%
KEGG_CHRONIC_MYELOID_LEUKEMIA	KEGG_CHRONIC_MYELOID_LEUKEMIA	Details ...	73	-0.439793	-1.30924	0.0491228	0.154835	0.99	5866	tags=33%, list=11%, signal=37%
KEGG_REGULATION_OF_ACTIN_CYTOSKELETON	KEGG_REGULATION_OF_ACTIN_CYTOSKELETON	Details ...	213	-0.38272	-1.3063	0.0148699	0.155616	0.99	6448	tags=29%, list=12%, signal=33%
KEGG_CARDIAC_MUSCLE_CONTRACTION	KEGG_CARDIAC_MUSCLE_CONTRACTION	Details ...	75	-0.435882	-1.30595	0.0708955	0.152336	0.99	10834	tags=40%, list=20%, signal=50%
KEGG_TYROSINE_METABOLISM	KEGG_TYROSINE_METABOLISM	Details ...	42	-0.483588	-1.305	0.0910714	0.149911	0.99	8761	tags=43%, list=16%, signal=51%
KEGG_RENAL_CELL_CARCINOMA	KEGG_RENAL_CELL_CARCINOMA	Details ...	70	-0.43907	-1.29602	0.0703704	0.156831	0.992	5866	tags=31%, list=11%, signal=35%
KEGG_ACUTE_MYELOID_LEUKEMIA	KEGG_ACUTE_MYELOID_LEUKEMIA	Details ...	57	-0.459732	-1.29538	0.0870406	0.154316	0.992	5866	tags=37%, list=11%, signal=41%
KEGG_CELL_ADHESION_MOLECULES_CAMS	KEGG_CELL_ADHESION_MOLECULES_CAMS	Details ...	133	-0.397941	-1.28676	0.0451264	0.161654	0.994	10908	tags=35%, list=20%, signal=43%
KEGG_PANCREATIC_CANCER	KEGG_PANCREATIC_CANCER	Details ...	70	-0.424383	-1.2734	0.0821168	0.175168	0.996	5419	tags=30%, list=10%, signal=33%
KEGG_BLADDER_CANCER	KEGG_BLADDER_CANCER	Details ...	42	-0.473177	-1.26826	0.102612	0.17872	0.996	10855	tags=48%, list=20%, signal=59%
KEGG_DILATED_CARDIOMYOPATHY	KEGG_DILATED_CARDIOMYOPATHY	Details ...	90	-0.412146	-1.26396	0.078853	0.180506	0.997	10575	tags=38%, list=19%, signal=47%
KEGG_EPITHELIAL_CELL_SIGNALING_IN_HELICOBACTER_PYLORI_INFECTION	KEGG_EPITHELIAL_CELL_SIGNALING_IN_HELICOBACTER_PYLORI_INFECTION	Details ...	68	-0.429011	-1.26286	0.0852713	0.178366	0.997	4942	tags=34%, list=9%, signal=37%
KEGG_PEROXISOME	KEGG_PEROXISOME	Details ...	78	-0.417869	-1.25692	0.0851852	0.182303	0.998	10813	tags=37%, list=20%, signal=46%
KEGG_STARCH_AND_SUCROSE_METABOLISM	KEGG_STARCH_AND_SUCROSE_METABOLISM	Details ...	52	-0.441752	-1.22825	0.130275	0.219667	1	9711	tags=27%, list=18%, signal=33%
KEGG_NEUROTROPHIN_SIGNALING_PATHWAY	KEGG_NEUROTROPHIN_SIGNALING_PATHWAY	Details ...	126	-0.384528	-1.22777	0.0907473	0.216492	1	5866	tags=33%, list=11%, signal=37%
KEGG_ARACHIDONIC_ACID_METABOLISM	KEGG_ARACHIDONIC_ACID_METABOLISM	Details ...	58	-0.433455	-1.22055	0.139623	0.22381	1	8431	tags=41%, list=15%, signal=49%
KEGG_NEUROACTIVE_LIGAND_RECEPTOR_INTERACTION	KEGG_NEUROACTIVE_LIGAND_RECEPTOR_INTERACTION	Details ...	272	-0.346167	-1.21167	0.039783	0.233102	1	8062	tags=25%, list=15%, signal=29%
KEGG_HEMATOPOIETIC_CELL_LINEAGE	KEGG_HEMATOPOIETIC_CELL_LINEAGE	Details ...	87	-0.394927	-1.20269	0.120075	0.243951	1	9785	tags=25%, list=18%, signal=31%
KEGG_GLYCEROPHOSPHOLIPID_METABOLISM	KEGG_GLYCEROPHOSPHOLIPID_METABOLISM	Details ...	77	-0.40072	-1.20254	0.128748	0.23983	1	9723	tags=38%, list=18%, signal=46%
KEGG_FOCAL_ADHESION	KEGG_FOCAL_ADHESION	Details ...	199	-0.35123	-1.20121	0.0652921	0.238323	1	5262	tags=26%, list=10%, signal=28%
KEGG_INSULIN_SIGNALING_PATHWAY	KEGG_INSULIN_SIGNALING_PATHWAY	Details ...	137	-0.367049	-1.19621	0.0904159	0.242566	1	7203	tags=32%, list=13%, signal=37%
KEGG_SMALL_CELL_LUNG_CANCER	KEGG_SMALL_CELL_LUNG_CANCER	Details ...	84	-0.393475	-1.19464	0.140351	0.241593	1	5080	tags=30%, list=9%, signal=33%
KEGG_PARKINSONS_DISEASE	KEGG_PARKINSONS_DISEASE	Details ...	117	-0.374577	-1.19383	0.116279	0.239008	1	16923	tags=47%, list=31%, signal=68%
KEGG_FC_EPSILON_RI_SIGNALING_PATHWAY	KEGG_FC_EPSILON_RI_SIGNALING_PATHWAY	Details ...	79	-0.391977	-1.18363	0.158672	0.252883	1	6437	tags=33%, list=12%, signal=37%
KEGG_ECM_RECEPTOR_INTERACTION	KEGG_ECM_RECEPTOR_INTERACTION	Details ...	84	-0.382859	-1.16942	0.175337	0.27355	1	3166	tags=23%, list=6%, signal=24%
KEGG_GLUTATHIONE_METABOLISM	KEGG_GLUTATHIONE_METABOLISM	Details ...	50	-0.409463	-1.15688	0.211896	0.292597	1	4809	tags=28%, list=9%, signal=31%
KEGG_GLYCOLYSIS_GLUCONEOGENESIS	KEGG_GLYCOLYSIS_GLUCONEOGENESIS	Details ...	62	-0.397657	-1.15397	0.193609	0.292926	1	6360	tags=26%, list=12%, signal=29%
KEGG_PATHWAYS_IN_CANCER	KEGG_PATHWAYS_IN_CANCER	Details ...	325	-0.326112	-1.15249	0.0921502	0.291421	1	6082	tags=29%, list=11%, signal=32%
KEGG_MAPK_SIGNALING_PATHWAY	KEGG_MAPK_SIGNALING_PATHWAY	Details ...	267	-0.328448	-1.14872	0.100372	0.294169	1	7048	tags=31%, list=13%, signal=35%
KEGG_ARRHYTHMOGENIC_RIGHT_VENTRICULAR_CARDIOMYOPATHY_ARVC	KEGG_ARRHYTHMOGENIC_RIGHT_VENTRICULAR_CARDIOMYOPATHY_ARVC	Details ...	74	-0.382806	-1.14333	0.2	0.299152	1	4889	tags=23%, list=9%, signal=25%
KEGG_ANTIGEN_PROCESSING_AND_PRESENTATION	KEGG_ANTIGEN_PROCESSING_AND_PRESENTATION	Details ...	88	-0.376082	-1.13774	0.20298	0.305047	1	7640	tags=16%, list=14%, signal=18%
KEGG_O_GLYCAN_BIOSYNTHESIS	KEGG_O_GLYCAN_BIOSYNTHESIS	Details ...	30	-0.447081	-1.13237	0.252788	0.311562	1	5256	tags=37%, list=10%, signal=41%
KEGG_ADHERENS_JUNCTION	KEGG_ADHERENS_JUNCTION	Details ...	73	-0.381594	-1.12824	0.203267	0.314499	1	3031	tags=25%, list=6%, signal=26%
KEGG_TASTE_TRANSDUCTION	KEGG_TASTE_TRANSDUCTION	Details ...	52	-0.396105	-1.11742	0.253359	0.330902	1	8580	tags=29%, list=16%, signal=34%
KEGG_VIBRIO_CHOLERAE_INFECTION	KEGG_VIBRIO_CHOLERAE_INFECTION	Details ...	54	-0.387265	-1.1008	0.272563	0.35856	1	4578	tags=31%, list=8%, signal=34%
KEGG_LONG_TERM_POTENTIATION	KEGG_LONG_TERM_POTENTIATION	Details ...	70	-0.367985	-1.09456	0.271012	0.366116	1	5754	tags=30%, list=11%, signal=33%
KEGG_ERBB_SIGNALING_PATHWAY	KEGG_ERBB_SIGNALING_PATHWAY	Details ...	87	-0.359417	-1.09251	0.256863	0.365578	1	7203	tags=32%, list=13%, signal=37%
KEGG_UBIQUITIN_MEDIATED_PROTEOLYSIS	KEGG_UBIQUITIN_MEDIATED_PROTEOLYSIS	Details ...	135	-0.336303	-1.08428	0.273423	0.377865	1	9500	tags=33%, list=17%, signal=40%
KEGG_PATHOGENIC_ESCHERICHIA_COLI_INFECTION	KEGG_PATHOGENIC_ESCHERICHIA_COLI_INFECTION	Details ...	56	-0.375186	-1.07594	0.306667	0.390733	1	3585	tags=25%, list=7%, signal=27%
KEGG_INOSITOL_PHOSPHATE_METABOLISM	KEGG_INOSITOL_PHOSPHATE_METABOLISM	Details ...	54	-0.381675	-1.07044	0.318533	0.39864	1	5855	tags=31%, list=11%, signal=35%
KEGG_MTOR_SIGNALING_PATHWAY	KEGG_MTOR_SIGNALING_PATHWAY	Details ...	52	-0.379529	-1.06409	0.333959	0.407685	1	5262	tags=23%, list=10%, signal=26%
KEGG_LYSOSOME	KEGG_LYSOSOME	Details ...	121	-0.333133	-1.05715	0.315197	0.417986	1	7182	tags=31%, list=13%, signal=35%
KEGG_ALZHEIMERS_DISEASE	KEGG_ALZHEIMERS_DISEASE	Details ...	160	-0.316985	-1.04869	0.344086	0.432647	1	7203	tags=21%, list=13%, signal=24%
KEGG_OXIDATIVE_PHOSPHORYLATION	KEGG_OXIDATIVE_PHOSPHORYLATION	Details ...	119	-0.328396	-1.04295	0.346863	0.441074	1	6208	tags=18%, list=11%, signal=21%
KEGG_FATTY_ACID_METABOLISM	KEGG_FATTY_ACID_METABOLISM	Details ...	42	-0.388509	-1.03723	0.388258	0.448848	1	6264	tags=29%, list=11%, signal=32%
KEGG_PORPHYRIN_AND_CHLOROPHYLL_METABOLISM	KEGG_PORPHYRIN_AND_CHLOROPHYLL_METABOLISM	Details ...	41	-0.385657	-1.03348	0.407609	0.451908	1	10595	tags=27%, list=19%, signal=33%
KEGG_CALCIUM_SIGNALING_PATHWAY	KEGG_CALCIUM_SIGNALING_PATHWAY	Details ...	178	-0.305043	-1.02657	0.388571	0.462666	1	10855	tags=38%, list=20%, signal=47%
KEGG_AUTOIMMUNE_THYROID_DISEASE	KEGG_AUTOIMMUNE_THYROID_DISEASE	Details ...	52	-0.361986	-1.01457	0.383721	0.485282	1	6718	tags=13%, list=12%, signal=15%
KEGG_PHOSPHATIDYLINOSITOL_SIGNALING_SYSTEM	KEGG_PHOSPHATIDYLINOSITOL_SIGNALING_SYSTEM	Details ...	76	-0.338893	-1.01235	0.415441	0.484798	1	5855	tags=28%, list=11%, signal=31%
KEGG_GNRH_SIGNALING_PATHWAY	KEGG_GNRH_SIGNALING_PATHWAY	Details ...	101	-0.322333	-1.00364	0.424188	0.499436	1	6731	tags=29%, list=12%, signal=33%
KEGG_ABC_TRANSPORTERS	KEGG_ABC_TRANSPORTERS	Details ...	44	-0.365061	-0.997073	0.440777	0.509167	1	4556	tags=25%, list=8%, signal=27%
KEGG_ENDOMETRIAL_CANCER	KEGG_ENDOMETRIAL_CANCER	Details ...	52	-0.35164	-0.98437	0.478011	0.534462	1	10855	tags=42%, list=20%, signal=53%
KEGG_ALANINE_ASPARTATE_AND_GLUTAMATE_METABOLISM	KEGG_ALANINE_ASPARTATE_AND_GLUTAMATE_METABOLISM	Details ...	32	-0.381988	-0.979279	0.45648	0.540571	1	4740	tags=31%, list=9%, signal=34%
KEGG_BUTANOATE_METABOLISM	KEGG_BUTANOATE_METABOLISM	Details ...	34	-0.376987	-0.966048	0.499069	0.566288	1	6264	tags=26%, list=11%, signal=30%
KEGG_NOTCH_SIGNALING_PATHWAY	KEGG_NOTCH_SIGNALING_PATHWAY	Details ...	47	-0.350103	-0.963169	0.5	0.566739	1	9023	tags=36%, list=17%, signal=43%
KEGG_AMYOTROPHIC_LATERAL_SCLEROSIS_ALS	KEGG_AMYOTROPHIC_LATERAL_SCLEROSIS_ALS	Details ...	53	-0.331238	-0.939207	0.54902	0.620809	1	8114	tags=38%, list=15%, signal=44%
KEGG_ALLOGRAFT_REJECTION	KEGG_ALLOGRAFT_REJECTION	Details ...	37	-0.353602	-0.934976	0.546875	0.624768	1	8926	tags=19%, list=16%, signal=23%
KEGG_GRAFT_VERSUS_HOST_DISEASE	KEGG_GRAFT_VERSUS_HOST_DISEASE	Details ...	41	-0.35117	-0.93396	0.548134	0.621057	1	8926	tags=15%, list=16%, signal=17%
KEGG_TRYPTOPHAN_METABOLISM	KEGG_TRYPTOPHAN_METABOLISM	Details ...	40	-0.329916	-0.878473	0.698473	0.757326	1	6822	tags=33%, list=12%, signal=37%
KEGG_NON_SMALL_CELL_LUNG_CANCER	KEGG_NON_SMALL_CELL_LUNG_CANCER	Details ...	54	-0.309634	-0.870953	0.726631	0.767973	1	5866	tags=26%, list=11%, signal=29%
KEGG_PYRUVATE_METABOLISM	KEGG_PYRUVATE_METABOLISM	Details ...	40	-0.315979	-0.840765	0.744058	0.830993	1	6333	tags=25%, list=12%, signal=28%
KEGG_CITRATE_CYCLE_TCA_CYCLE	KEGG_CITRATE_CYCLE_TCA_CYCLE	Details ...	31	-0.322955	-0.807094	0.771154	0.888167	1	16520	tags=52%, list=30%, signal=74%
KEGG_PROTEASOME	KEGG_PROTEASOME		46	-0.220089	-0.591327	1	0.999753	1	12321	tags=24%, list=23%, signal=31%

## Sheet: 5E. HO219_hallmarks
Supplemental Table 5E. HO219 Gene sets enriched in WNT and PaTOM (Hallmark)
HO219 Gene sets enriched in WNT
NAME	GS<br> follow link to MSigDB	GS DETAILS	SIZE	ES	NES	NOM p-val	FDR q-val	FWER p-val	RANK AT MAX	LEADING EDGE
HALLMARK_E2F_TARGETS	HALLMARK_E2F_TARGETS	Details ...	200	0.58663	1.96011	0	0	0	12337	tags=66%, list=23%, signal=84%
HALLMARK_G2M_CHECKPOINT	HALLMARK_G2M_CHECKPOINT	Details ...	200	0.532572	1.78552	0	0.00275902	0.004	11082	tags=62%, list=20%, signal=77%
HALLMARK_MITOTIC_SPINDLE	HALLMARK_MITOTIC_SPINDLE	Details ...	199	0.515624	1.73429	0	0.00292773	0.007	9639	tags=53%, list=18%, signal=64%
HALLMARK_TGF_BETA_SIGNALING	HALLMARK_TGF_BETA_SIGNALING	Details ...	54	0.626623	1.73352	0	0.0021958	0.007	5118	tags=41%, list=9%, signal=45%
HALLMARK_EPITHELIAL_MESENCHYMAL_TRANSITION	HALLMARK_EPITHELIAL_MESENCHYMAL_TRANSITION	Details ...	200	0.48869	1.66226	0	0.00492377	0.021	5043	tags=37%, list=9%, signal=41%
HALLMARK_KRAS_SIGNALING_UP	HALLMARK_KRAS_SIGNALING_UP	Details ...	200	0.484123	1.61736	0	0.0061926	0.032	5043	tags=32%, list=9%, signal=35%
HALLMARK_COAGULATION	HALLMARK_COAGULATION	Details ...	138	0.468134	1.50422	0.00242131	0.0178246	0.098	3403	tags=26%, list=6%, signal=28%
HALLMARK_UV_RESPONSE_DN	HALLMARK_UV_RESPONSE_DN	Details ...	144	0.430057	1.39224	0.00990099	0.0485457	0.268	6298	tags=33%, list=12%, signal=37%
HALLMARK_DNA_REPAIR	HALLMARK_DNA_REPAIR	Details ...	150	0.418957	1.36197	0.0194175	0.0628292	0.374	10489	tags=42%, list=19%, signal=52%
HALLMARK_COMPLEMENT	HALLMARK_COMPLEMENT	Details ...	200	0.401306	1.3565	0.00761421	0.0599573	0.391	3551	tags=23%, list=7%, signal=24%
HALLMARK_ANGIOGENESIS	HALLMARK_ANGIOGENESIS	Details ...	36	0.529233	1.35212	0.0688889	0.0574939	0.409	3280	tags=28%, list=6%, signal=30%
HALLMARK_HEDGEHOG_SIGNALING	HALLMARK_HEDGEHOG_SIGNALING	Details ...	36	0.500696	1.28634	0.114943	0.0995265	0.622	4733	tags=39%, list=9%, signal=43%
HALLMARK_UV_RESPONSE_UP	HALLMARK_UV_RESPONSE_UP	Details ...	158	0.385983	1.26357	0.0418719	0.111332	0.692	6237	tags=27%, list=11%, signal=30%
HALLMARK_WNT_BETA_CATENIN_SIGNALING	HALLMARK_WNT_BETA_CATENIN_SIGNALING	Details ...	42	0.466248	1.24211	0.132723	0.127177	0.766	5205	tags=31%, list=10%, signal=34%
HALLMARK_IL2_STAT5_SIGNALING	HALLMARK_IL2_STAT5_SIGNALING	Details ...	199	0.363691	1.22035	0.0631313	0.144458	0.827	4689	tags=27%, list=9%, signal=30%
HALLMARK_TNFA_SIGNALING_VIA_NFKB	HALLMARK_TNFA_SIGNALING_VIA_NFKB	Details ...	200	0.360904	1.20786	0.0488998	0.150439	0.861	3984	tags=25%, list=7%, signal=26%
HALLMARK_PANCREAS_BETA_CELLS	HALLMARK_PANCREAS_BETA_CELLS	Details ...	40	0.447894	1.17101	0.191388	0.195621	0.935	2360	tags=15%, list=4%, signal=16%
HALLMARK_MYOGENESIS	HALLMARK_MYOGENESIS	Details ...	200	0.334371	1.13899	0.136253	0.238837	0.974	6237	tags=26%, list=11%, signal=29%
HALLMARK_PI3K_AKT_MTOR_SIGNALING	HALLMARK_PI3K_AKT_MTOR_SIGNALING	Details ...	105	0.360737	1.12347	0.202247	0.256183	0.982	10199	tags=41%, list=19%, signal=50%
HALLMARK_SPERMATOGENESIS	HALLMARK_SPERMATOGENESIS	Details ...	135	0.340047	1.08973	0.226131	0.309923	0.995	6918	tags=25%, list=13%, signal=29%
HALLMARK_HEME_METABOLISM	HALLMARK_HEME_METABOLISM	Details ...	200	0.317951	1.08309	0.213918	0.308981	0.997	6146	tags=23%, list=11%, signal=26%
HALLMARK_APICAL_JUNCTION	HALLMARK_APICAL_JUNCTION	Details ...	200	0.325975	1.0764	0.251142	0.308315	0.997	6431	tags=26%, list=12%, signal=29%
HALLMARK_INFLAMMATORY_RESPONSE	HALLMARK_INFLAMMATORY_RESPONSE	Details ...	200	0.319551	1.07539	0.219626	0.297218	0.997	5929	tags=26%, list=11%, signal=29%
HALLMARK_PROTEIN_SECRETION	HALLMARK_PROTEIN_SECRETION	Details ...	96	0.346748	1.05445	0.320843	0.328421	0.998	11491	tags=41%, list=21%, signal=51%
HALLMARK_GLYCOLYSIS	HALLMARK_GLYCOLYSIS	Details ...	200	0.312972	1.05268	0.281726	0.31848	0.999	5696	tags=23%, list=10%, signal=25%
HALLMARK_APICAL_SURFACE	HALLMARK_APICAL_SURFACE	Details ...	44	0.344489	0.915935	0.589928	0.684669	1	1848	tags=14%, list=3%, signal=14%
HO219 Gene sets enriched in phenotype PaTOM
NAME	GS<br> follow link to MSigDB	GS DETAILS	SIZE	ES	NES	NOM p-val	FDR q-val	FWER p-val	RANK AT MAX	LEADING EDGE
HALLMARK_INTERFERON_ALPHA_RESPONSE	HALLMARK_INTERFERON_ALPHA_RESPONSE	Details ...	97	-0.580175	-1.70474	0	0.00327187	0.004	8092	tags=48%, list=15%, signal=57%
HALLMARK_CHOLESTEROL_HOMEOSTASIS	HALLMARK_CHOLESTEROL_HOMEOSTASIS	Details ...	74	-0.594605	-1.69834	0	0.00199957	0.005	6066	tags=54%, list=11%, signal=61%
HALLMARK_INTERFERON_GAMMA_RESPONSE	HALLMARK_INTERFERON_GAMMA_RESPONSE	Details ...	200	-0.476102	-1.53824	0	0.0205007	0.075	8092	tags=42%, list=15%, signal=49%
HALLMARK_ADIPOGENESIS	HALLMARK_ADIPOGENESIS	Details ...	200	-0.440839	-1.43835	0.00163934	0.05797	0.24	8127	tags=29%, list=15%, signal=35%
HALLMARK_MTORC1_SIGNALING	HALLMARK_MTORC1_SIGNALING	Details ...	200	-0.414412	-1.34282	0.0111465	0.135903	0.574	7084	tags=29%, list=13%, signal=33%
HALLMARK_KRAS_SIGNALING_DN	HALLMARK_KRAS_SIGNALING_DN	Details ...	200	-0.393944	-1.27807	0.026936	0.211984	0.795	7443	tags=31%, list=14%, signal=36%
HALLMARK_ESTROGEN_RESPONSE_EARLY	HALLMARK_ESTROGEN_RESPONSE_EARLY	Details ...	200	-0.378352	-1.24292	0.0458554	0.24699	0.888	7731	tags=38%, list=14%, signal=44%
HALLMARK_IL6_JAK_STAT3_SIGNALING	HALLMARK_IL6_JAK_STAT3_SIGNALING	Details ...	87	-0.419459	-1.22734	0.111504	0.250633	0.918	6119	tags=33%, list=11%, signal=37%
HALLMARK_HYPOXIA	HALLMARK_HYPOXIA	Details ...	200	-0.375281	-1.21723	0.0552764	0.24587	0.941	7829	tags=38%, list=14%, signal=44%
HALLMARK_ESTROGEN_RESPONSE_LATE	HALLMARK_ESTROGEN_RESPONSE_LATE	Details ...	200	-0.370923	-1.21395	0.0753769	0.22731	0.945	7582	tags=35%, list=14%, signal=40%
HALLMARK_MYC_TARGETS_V2	HALLMARK_MYC_TARGETS_V2	Details ...	57	-0.440251	-1.20923	0.161348	0.213812	0.955	14907	tags=49%, list=27%, signal=67%
HALLMARK_ANDROGEN_RESPONSE	HALLMARK_ANDROGEN_RESPONSE	Details ...	100	-0.400335	-1.19133	0.127063	0.230821	0.976	8088	tags=37%, list=15%, signal=43%
HALLMARK_ALLOGRAFT_REJECTION	HALLMARK_ALLOGRAFT_REJECTION	Details ...	200	-0.364338	-1.18398	0.0956376	0.227295	0.983	5832	tags=25%, list=11%, signal=27%
HALLMARK_MYC_TARGETS_V1	HALLMARK_MYC_TARGETS_V1	Details ...	199	-0.35915	-1.17686	0.10034	0.224089	0.988	10179	tags=27%, list=19%, signal=33%
HALLMARK_BILE_ACID_METABOLISM	HALLMARK_BILE_ACID_METABOLISM	Details ...	112	-0.367979	-1.11381	0.208547	0.34099	0.998	6070	tags=25%, list=11%, signal=28%
HALLMARK_XENOBIOTIC_METABOLISM	HALLMARK_XENOBIOTIC_METABOLISM	Details ...	200	-0.332513	-1.09396	0.22459	0.368016	1	9265	tags=33%, list=17%, signal=39%
HALLMARK_APOPTOSIS	HALLMARK_APOPTOSIS	Details ...	161	-0.341136	-1.09073	0.241739	0.353264	1	7193	tags=32%, list=13%, signal=37%
HALLMARK_P53_PATHWAY	HALLMARK_P53_PATHWAY	Details ...	200	-0.324495	-1.06306	0.290435	0.401762	1	3926	tags=21%, list=7%, signal=23%
HALLMARK_OXIDATIVE_PHOSPHORYLATION	HALLMARK_OXIDATIVE_PHOSPHORYLATION	Details ...	200	-0.308462	-1.01288	0.397306	0.516667	1	12888	tags=37%, list=24%, signal=48%
HALLMARK_UNFOLDED_PROTEIN_RESPONSE	HALLMARK_UNFOLDED_PROTEIN_RESPONSE	Details ...	113	-0.31508	-0.958382	0.541071	0.661594	1	9982	tags=31%, list=18%, signal=38%
HALLMARK_PEROXISOME	HALLMARK_PEROXISOME	Details ...	104	-0.311274	-0.930745	0.628521	0.721841	1	6174	tags=24%, list=11%, signal=27%
HALLMARK_REACTIVE_OXYGEN_SPECIES_PATHWAY	HALLMARK_REACTIVE_OXYGEN_SPECIES_PATHWAY	Details ...	49	-0.34102	-0.908276	0.616906	0.758945	1	7251	tags=35%, list=13%, signal=40%
HALLMARK_FATTY_ACID_METABOLISM	HALLMARK_FATTY_ACID_METABOLISM	Details ...	158	-0.265512	-0.843651	0.903226	0.905115	1	8207	tags=23%, list=15%, signal=27%
HALLMARK_NOTCH_SIGNALING	HALLMARK_NOTCH_SIGNALING	Details ...	32	-0.299229	-0.737538	0.902269	0.984099	1	5480	tags=28%, list=10%, signal=31%

## Sheet: 5F. HO219_kegg
Supplemental Table 5F. HO219 Gene sets enriched in WNT and PaTOM (KEGG)
HO219 Gene sets enriched in WNT
NAME	GS<br> follow link to MSigDB	GS DETAILS	SIZE	ES	NES	NOM p-val	FDR q-val	FWER p-val	RANK AT MAX	LEADING EDGE
KEGG_HEDGEHOG_SIGNALING_PATHWAY	KEGG_HEDGEHOG_SIGNALING_PATHWAY	Details ...	56	0.582031	1.6443	0	0.21739	0.147	7087	tags=45%, list=13%, signal=51%
KEGG_BASAL_CELL_CARCINOMA	KEGG_BASAL_CELL_CARCINOMA	Details ...	55	0.574527	1.63369	0.00217865	0.128642	0.17	4733	tags=38%, list=9%, signal=42%
KEGG_AXON_GUIDANCE	KEGG_AXON_GUIDANCE	Details ...	129	0.505726	1.61878	0	0.0971817	0.188	4299	tags=35%, list=8%, signal=38%
KEGG_PRION_DISEASES	KEGG_PRION_DISEASES	Details ...	35	0.60141	1.53654	0.0137615	0.174072	0.392	6944	tags=40%, list=13%, signal=46%
KEGG_CELL_CYCLE	KEGG_CELL_CYCLE	Details ...	125	0.479598	1.53637	0	0.139258	0.392	12647	tags=64%, list=23%, signal=83%
KEGG_DNA_REPLICATION	KEGG_DNA_REPLICATION	Details ...	36	0.591017	1.51639	0.0180995	0.144045	0.461	13013	tags=81%, list=24%, signal=106%
KEGG_PATHWAYS_IN_CANCER	KEGG_PATHWAYS_IN_CANCER	Details ...	325	0.426873	1.51037	0	0.131523	0.48	6411	tags=30%, list=12%, signal=34%
KEGG_RENAL_CELL_CARCINOMA	KEGG_RENAL_CELL_CARCINOMA	Details ...	70	0.503899	1.47652	0.0216346	0.160184	0.586	5938	tags=33%, list=11%, signal=37%
KEGG_TGF_BETA_SIGNALING_PATHWAY	KEGG_TGF_BETA_SIGNALING_PATHWAY	Details ...	86	0.481604	1.45496	0.00963855	0.172128	0.661	5479	tags=33%, list=10%, signal=36%
KEGG_ECM_RECEPTOR_INTERACTION	KEGG_ECM_RECEPTOR_INTERACTION	Details ...	84	0.47992	1.43808	0.0160183	0.179175	0.713	4897	tags=33%, list=9%, signal=37%
KEGG_LYSOSOME	KEGG_LYSOSOME	Details ...	121	0.453406	1.43478	0.0117925	0.167671	0.722	5340	tags=31%, list=10%, signal=34%
KEGG_ARGININE_AND_PROLINE_METABOLISM	KEGG_ARGININE_AND_PROLINE_METABOLISM	Details ...	54	0.493236	1.41099	0.0334076	0.191786	0.801	2421	tags=20%, list=4%, signal=21%
KEGG_CYTOKINE_CYTOKINE_RECEPTOR_INTERACTION	KEGG_CYTOKINE_CYTOKINE_RECEPTOR_INTERACTION	Details ...	265	0.407085	1.39916	0	0.197682	0.834	3438	tags=17%, list=6%, signal=18%
KEGG_NUCLEOTIDE_EXCISION_REPAIR	KEGG_NUCLEOTIDE_EXCISION_REPAIR	Details ...	44	0.520542	1.38844	0.047191	0.198777	0.851	13404	tags=61%, list=25%, signal=81%
KEGG_FOCAL_ADHESION	KEGG_FOCAL_ADHESION	Details ...	199	0.40823	1.38312	0.00488998	0.194739	0.861	5588	tags=30%, list=10%, signal=33%
KEGG_PROSTATE_CANCER	KEGG_PROSTATE_CANCER	Details ...	89	0.457029	1.38179	0.021028	0.185038	0.864	5930	tags=29%, list=11%, signal=33%
KEGG_CALCIUM_SIGNALING_PATHWAY	KEGG_CALCIUM_SIGNALING_PATHWAY	Details ...	178	0.416405	1.3713	0.0149626	0.190388	0.895	5521	tags=24%, list=10%, signal=26%
KEGG_SPHINGOLIPID_METABOLISM	KEGG_SPHINGOLIPID_METABOLISM	Details ...	39	0.51946	1.36068	0.0648148	0.197593	0.923	5057	tags=31%, list=9%, signal=34%
KEGG_BASE_EXCISION_REPAIR	KEGG_BASE_EXCISION_REPAIR	Details ...	35	0.52475	1.35221	0.0769231	0.200571	0.936	11132	tags=57%, list=20%, signal=72%
KEGG_PYRIMIDINE_METABOLISM	KEGG_PYRIMIDINE_METABOLISM	Details ...	98	0.439295	1.35094	0.0263158	0.192586	0.938	11236	tags=49%, list=21%, signal=62%
KEGG_OOCYTE_MEIOSIS	KEGG_OOCYTE_MEIOSIS	Details ...	113	0.42578	1.34737	0.0225	0.188795	0.943	10363	tags=50%, list=19%, signal=61%
KEGG_PROTEASOME	KEGG_PROTEASOME	Details ...	46	0.490527	1.33347	0.0762125	0.202001	0.962	13433	tags=65%, list=25%, signal=86%
KEGG_GAP_JUNCTION	KEGG_GAP_JUNCTION	Details ...	90	0.433938	1.3133	0.0479452	0.225815	0.976	3623	tags=22%, list=7%, signal=24%
KEGG_REGULATION_OF_ACTIN_CYTOSKELETON	KEGG_REGULATION_OF_ACTIN_CYTOSKELETON	Details ...	213	0.384675	1.29819	0.0146699	0.242616	0.986	5930	tags=27%, list=11%, signal=30%
KEGG_WNT_SIGNALING_PATHWAY	KEGG_WNT_SIGNALING_PATHWAY	Details ...	151	0.39465	1.28249	0.0420792	0.260138	0.992	5479	tags=28%, list=10%, signal=31%
KEGG_MELANOGENESIS	KEGG_MELANOGENESIS	Details ...	101	0.410103	1.27457	0.0731132	0.265271	0.993	6298	tags=27%, list=12%, signal=30%
KEGG_NEUROACTIVE_LIGAND_RECEPTOR_INTERACTION	KEGG_NEUROACTIVE_LIGAND_RECEPTOR_INTERACTION	Details ...	272	0.360642	1.25661	0.0120773	0.290799	0.997	4309	tags=14%, list=8%, signal=15%
KEGG_PATHOGENIC_ESCHERICHIA_COLI_INFECTION	KEGG_PATHOGENIC_ESCHERICHIA_COLI_INFECTION	Details ...	56	0.437835	1.22762	0.127983	0.345717	1	5253	tags=30%, list=10%, signal=34%
KEGG_COLORECTAL_CANCER	KEGG_COLORECTAL_CANCER	Details ...	62	0.429371	1.22604	0.108046	0.336883	1	7002	tags=37%, list=13%, signal=43%
KEGG_ENDOCYTOSIS	KEGG_ENDOCYTOSIS	Details ...	181	0.370508	1.22393	0.0717489	0.330857	1	6610	tags=28%, list=12%, signal=31%
KEGG_GLIOMA	KEGG_GLIOMA	Details ...	65	0.417673	1.21103	0.134831	0.348902	1	10251	tags=38%, list=19%, signal=47%
KEGG_P53_SIGNALING_PATHWAY	KEGG_P53_SIGNALING_PATHWAY	Details ...	68	0.419753	1.20692	0.128571	0.347185	1	5251	tags=31%, list=10%, signal=34%
KEGG_ETHER_LIPID_METABOLISM	KEGG_ETHER_LIPID_METABOLISM	Details ...	33	0.478318	1.20418	0.180751	0.342895	1	5350	tags=24%, list=10%, signal=27%
KEGG_VEGF_SIGNALING_PATHWAY	KEGG_VEGF_SIGNALING_PATHWAY	Details ...	76	0.405199	1.19992	0.146172	0.343912	1	3595	tags=21%, list=7%, signal=23%
KEGG_MAPK_SIGNALING_PATHWAY	KEGG_MAPK_SIGNALING_PATHWAY	Details ...	267	0.345198	1.19155	0.0604534	0.352575	1	5396	tags=23%, list=10%, signal=26%
KEGG_SMALL_CELL_LUNG_CANCER	KEGG_SMALL_CELL_LUNG_CANCER	Details ...	84	0.39632	1.18243	0.154525	0.36302	1	5588	tags=27%, list=10%, signal=30%
KEGG_UBIQUITIN_MEDIATED_PROTEOLYSIS	KEGG_UBIQUITIN_MEDIATED_PROTEOLYSIS	Details ...	135	0.359766	1.16158	0.133858	0.408234	1	13345	tags=57%, list=24%, signal=75%
KEGG_INOSITOL_PHOSPHATE_METABOLISM	KEGG_INOSITOL_PHOSPHATE_METABOLISM	Details ...	54	0.413243	1.14985	0.217184	0.427774	1	9047	tags=43%, list=17%, signal=51%
KEGG_HEMATOPOIETIC_CELL_LINEAGE	KEGG_HEMATOPOIETIC_CELL_LINEAGE	Details ...	87	0.374996	1.1492	0.171498	0.418691	1	4982	tags=22%, list=9%, signal=24%
KEGG_ARRHYTHMOGENIC_RIGHT_VENTRICULAR_CARDIOMYOPATHY_ARVC	KEGG_ARRHYTHMOGENIC_RIGHT_VENTRICULAR_CARDIOMYOPATHY_ARVC	Details ...	74	0.388825	1.13306	0.21219	0.451581	1	3025	tags=22%, list=6%, signal=23%
KEGG_APOPTOSIS	KEGG_APOPTOSIS	Details ...	87	0.374483	1.12405	0.203661	0.467235	1	5941	tags=28%, list=11%, signal=31%
KEGG_JAK_STAT_SIGNALING_PATHWAY	KEGG_JAK_STAT_SIGNALING_PATHWAY	Details ...	155	0.342061	1.11089	0.216359	0.490929	1	3848	tags=17%, list=7%, signal=19%
KEGG_PURINE_METABOLISM	KEGG_PURINE_METABOLISM	Details ...	159	0.33665	1.10089	0.220812	0.510411	1	7014	tags=26%, list=13%, signal=30%
KEGG_FC_GAMMA_R_MEDIATED_PHAGOCYTOSIS	KEGG_FC_GAMMA_R_MEDIATED_PHAGOCYTOSIS	Details ...	96	0.362203	1.08854	0.265446	0.53548	1	5588	tags=30%, list=10%, signal=34%
KEGG_SYSTEMIC_LUPUS_ERYTHEMATOSUS	KEGG_SYSTEMIC_LUPUS_ERYTHEMATOSUS	Details ...	139	0.338856	1.08369	0.26969	0.538131	1	12015	tags=41%, list=22%, signal=52%
KEGG_CHEMOKINE_SIGNALING_PATHWAY	KEGG_CHEMOKINE_SIGNALING_PATHWAY	Details ...	189	0.321777	1.08212	0.231504	0.531514	1	6049	tags=21%, list=11%, signal=23%
KEGG_RETINOL_METABOLISM	KEGG_RETINOL_METABOLISM	Details ...	64	0.377134	1.07241	0.314286	0.547856	1	4060	tags=16%, list=7%, signal=17%
KEGG_MTOR_SIGNALING_PATHWAY	KEGG_MTOR_SIGNALING_PATHWAY	Details ...	52	0.379982	1.06651	0.31954	0.553655	1	5794	tags=35%, list=11%, signal=39%
KEGG_MELANOMA	KEGG_MELANOMA	Details ...	71	0.365144	1.05951	0.353659	0.563964	1	6198	tags=23%, list=11%, signal=25%
KEGG_ERBB_SIGNALING_PATHWAY	KEGG_ERBB_SIGNALING_PATHWAY	Details ...	87	0.3439	1.04568	0.317961	0.594563	1	5930	tags=25%, list=11%, signal=28%
KEGG_SNARE_INTERACTIONS_IN_VESICULAR_TRANSPORT	KEGG_SNARE_INTERACTIONS_IN_VESICULAR_TRANSPORT	Details ...	38	0.393966	1.0411	0.353211	0.597739	1	9728	tags=37%, list=18%, signal=45%
KEGG_COMPLEMENT_AND_COAGULATION_CASCADES	KEGG_COMPLEMENT_AND_COAGULATION_CASCADES	Details ...	69	0.353814	1.03822	0.348519	0.594604	1	4335	tags=19%, list=8%, signal=20%
KEGG_ADHERENS_JUNCTION	KEGG_ADHERENS_JUNCTION	Details ...	73	0.35019	1.03809	0.370115	0.583642	1	5287	tags=26%, list=10%, signal=29%
KEGG_VASOPRESSIN_REGULATED_WATER_REABSORPTION	KEGG_VASOPRESSIN_REGULATED_WATER_REABSORPTION	Details ...	44	0.385352	1.03683	0.357466	0.576715	1	8765	tags=36%, list=16%, signal=43%
KEGG_PANCREATIC_CANCER	KEGG_PANCREATIC_CANCER	Details ...	70	0.356143	1.0337	0.372315	0.575645	1	5588	tags=26%, list=10%, signal=29%
KEGG_NEUROTROPHIN_SIGNALING_PATHWAY	KEGG_NEUROTROPHIN_SIGNALING_PATHWAY	Details ...	126	0.320613	1.02064	0.383459	0.605632	1	5930	tags=25%, list=11%, signal=28%
KEGG_EPITHELIAL_CELL_SIGNALING_IN_HELICOBACTER_PYLORI_INFECTION	KEGG_EPITHELIAL_CELL_SIGNALING_IN_HELICOBACTER_PYLORI_INFECTION	Details ...	68	0.353827	1.01705	0.402198	0.60504	1	4973	tags=25%, list=9%, signal=27%
KEGG_LONG_TERM_DEPRESSION	KEGG_LONG_TERM_DEPRESSION	Details ...	70	0.341423	1.01078	0.406032	0.613868	1	6620	tags=19%, list=12%, signal=21%
KEGG_CYTOSOLIC_DNA_SENSING_PATHWAY	KEGG_CYTOSOLIC_DNA_SENSING_PATHWAY	Details ...	55	0.356337	1.00072	0.438228	0.633927	1	4847	tags=20%, list=9%, signal=22%
KEGG_TYPE_I_DIABETES_MELLITUS	KEGG_TYPE_I_DIABETES_MELLITUS	Details ...	43	0.374073	0.993006	0.45805	0.646435	1	1305	tags=7%, list=2%, signal=7%
KEGG_AMYOTROPHIC_LATERAL_SCLEROSIS_ALS	KEGG_AMYOTROPHIC_LATERAL_SCLEROSIS_ALS	Details ...	53	0.350469	0.973862	0.493363	0.696439	1	6868	tags=25%, list=13%, signal=28%
KEGG_TIGHT_JUNCTION	KEGG_TIGHT_JUNCTION	Details ...	132	0.306601	0.97008	0.529976	0.698006	1	3639	tags=17%, list=7%, signal=18%
KEGG_ALZHEIMERS_DISEASE	KEGG_ALZHEIMERS_DISEASE	Details ...	160	0.294588	0.965973	0.512626	0.700131	1	6262	tags=16%, list=11%, signal=18%
KEGG_ENDOMETRIAL_CANCER	KEGG_ENDOMETRIAL_CANCER	Details ...	52	0.345471	0.962078	0.521921	0.70116	1	6129	tags=29%, list=11%, signal=32%
KEGG_LONG_TERM_POTENTIATION	KEGG_LONG_TERM_POTENTIATION	Details ...	70	0.331127	0.960211	0.523342	0.696485	1	8133	tags=33%, list=15%, signal=39%
KEGG_DILATED_CARDIOMYOPATHY	KEGG_DILATED_CARDIOMYOPATHY	Details ...	90	0.319592	0.959758	0.526316	0.687214	1	6083	tags=26%, list=11%, signal=29%
KEGG_PHOSPHATIDYLINOSITOL_SIGNALING_SYSTEM	KEGG_PHOSPHATIDYLINOSITOL_SIGNALING_SYSTEM	Details ...	76	0.320827	0.953287	0.546911	0.697556	1	7066	tags=33%, list=13%, signal=38%
KEGG_NOTCH_SIGNALING_PATHWAY	KEGG_NOTCH_SIGNALING_PATHWAY	Details ...	47	0.34821	0.953119	0.522459	0.687851	1	5118	tags=23%, list=9%, signal=26%
KEGG_GLYCINE_SERINE_AND_THREONINE_METABOLISM	KEGG_GLYCINE_SERINE_AND_THREONINE_METABOLISM	Details ...	31	0.378968	0.945134	0.535398	0.701754	1	2053	tags=13%, list=4%, signal=13%
KEGG_PROGESTERONE_MEDIATED_OOCYTE_MATURATION	KEGG_PROGESTERONE_MEDIATED_OOCYTE_MATURATION	Details ...	85	0.310111	0.935695	0.593458	0.720922	1	6049	tags=26%, list=11%, signal=29%
KEGG_VIBRIO_CHOLERAE_INFECTION	KEGG_VIBRIO_CHOLERAE_INFECTION	Details ...	54	0.32489	0.915469	0.609929	0.774886	1	4658	tags=20%, list=9%, signal=22%
KEGG_STARCH_AND_SUCROSE_METABOLISM	KEGG_STARCH_AND_SUCROSE_METABOLISM	Details ...	52	0.322314	0.900685	0.661939	0.807835	1	4049	tags=13%, list=7%, signal=15%
KEGG_GLYCEROLIPID_METABOLISM	KEGG_GLYCEROLIPID_METABOLISM	Details ...	49	0.324154	0.89728	0.640177	0.806053	1	5294	tags=24%, list=10%, signal=27%
KEGG_INSULIN_SIGNALING_PATHWAY	KEGG_INSULIN_SIGNALING_PATHWAY	Details ...	137	0.277858	0.89321	0.773893	0.807048	1	5930	tags=24%, list=11%, signal=27%
KEGG_TRYPTOPHAN_METABOLISM	KEGG_TRYPTOPHAN_METABOLISM	Details ...	40	0.334566	0.89285	0.660551	0.797247	1	2570	tags=13%, list=5%, signal=13%
KEGG_GNRH_SIGNALING_PATHWAY	KEGG_GNRH_SIGNALING_PATHWAY	Details ...	101	0.282743	0.872746	0.772936	0.843195	1	10680	tags=34%, list=20%, signal=42%
KEGG_LYSINE_DEGRADATION	KEGG_LYSINE_DEGRADATION	Details ...	44	0.318729	0.860559	0.732673	0.863529	1	11600	tags=36%, list=21%, signal=46%
KEGG_VASCULAR_SMOOTH_MUSCLE_CONTRACTION	KEGG_VASCULAR_SMOOTH_MUSCLE_CONTRACTION	Details ...	115	0.275382	0.851677	0.852732	0.874899	1	6719	tags=23%, list=12%, signal=27%
KEGG_TYPE_II_DIABETES_MELLITUS	KEGG_TYPE_II_DIABETES_MELLITUS	Details ...	47	0.310448	0.848553	0.770455	0.872109	1	7519	tags=30%, list=14%, signal=35%
KEGG_PEROXISOME	KEGG_PEROXISOME	Details ...	78	0.289615	0.846276	0.818182	0.866373	1	8776	tags=29%, list=16%, signal=35%
KEGG_FRUCTOSE_AND_MANNOSE_METABOLISM	KEGG_FRUCTOSE_AND_MANNOSE_METABOLISM	Details ...	34	0.312039	0.78219	0.83592	0.977292	1	3610	tags=15%, list=7%, signal=16%
KEGG_HUNTINGTONS_DISEASE	KEGG_HUNTINGTONS_DISEASE	Details ...	176	0.223833	0.749964	1	1	1	11960	tags=33%, list=22%, signal=42%
KEGG_REGULATION_OF_AUTOPHAGY	KEGG_REGULATION_OF_AUTOPHAGY	Details ...	35	0.294466	0.749343	0.889371	0.991486	1	12017	tags=31%, list=22%, signal=40%
KEGG_RNA_DEGRADATION	KEGG_RNA_DEGRADATION	Details ...	59	0.252639	0.710873	0.986547	1	1	14060	tags=49%, list=26%, signal=66%
KEGG_AMINO_SUGAR_AND_NUCLEOTIDE_SUGAR_METABOLISM	KEGG_AMINO_SUGAR_AND_NUCLEOTIDE_SUGAR_METABOLISM	Details ...	44	0.257615	0.696965	0.973154	0.999166	1	2912	tags=11%, list=5%, signal=12%
KEGG_CITRATE_CYCLE_TCA_CYCLE	KEGG_CITRATE_CYCLE_TCA_CYCLE	Details ...	31	0.272796	0.688471	0.952381	0.990019	1	6930	tags=19%, list=13%, signal=22%
HO219 Gene sets enriched in PaTOM
NAME	GS<br> follow link to MSigDB	GS DETAILS	SIZE	ES	NES	NOM p-val	FDR q-val	FWER p-val	RANK AT MAX	LEADING EDGE
KEGG_RIBOSOME	KEGG_RIBOSOME	Details ...	88	-0.842597	-2.46565	0	0	0	4563	tags=76%, list=8%, signal=83%
KEGG_ASTHMA	KEGG_ASTHMA	Details ...	30	-0.715948	-1.73006	0	0.0123136	0.036	11101	tags=47%, list=20%, signal=59%
KEGG_INTESTINAL_IMMUNE_NETWORK_FOR_IGA_PRODUCTION	KEGG_INTESTINAL_IMMUNE_NETWORK_FOR_IGA_PRODUCTION	Details ...	48	-0.639173	-1.71523	0	0.0102549	0.045	12519	tags=50%, list=23%, signal=65%
KEGG_ANTIGEN_PROCESSING_AND_PRESENTATION	KEGG_ANTIGEN_PROCESSING_AND_PRESENTATION	Details ...	88	-0.468738	-1.39408	0.0189003	0.410696	0.923	11607	tags=27%, list=21%, signal=35%
KEGG_STEROID_HORMONE_BIOSYNTHESIS	KEGG_STEROID_HORMONE_BIOSYNTHESIS	Details ...	55	-0.504762	-1.36019	0.0526316	0.44498	0.973	7357	tags=31%, list=13%, signal=36%
KEGG_TOLL_LIKE_RECEPTOR_SIGNALING_PATHWAY	KEGG_TOLL_LIKE_RECEPTOR_SIGNALING_PATHWAY	Details ...	102	-0.445593	-1.33545	0.025729	0.460339	0.988	9040	tags=31%, list=17%, signal=38%
KEGG_VALINE_LEUCINE_AND_ISOLEUCINE_DEGRADATION	KEGG_VALINE_LEUCINE_AND_ISOLEUCINE_DEGRADATION	Details ...	44	-0.481837	-1.23973	0.129496	0.856588	0.999	7025	tags=32%, list=13%, signal=36%
KEGG_ADIPOCYTOKINE_SIGNALING_PATHWAY	KEGG_ADIPOCYTOKINE_SIGNALING_PATHWAY	Details ...	67	-0.443729	-1.23845	0.126582	0.7564	0.999	10610	tags=42%, list=19%, signal=52%
KEGG_TYROSINE_METABOLISM	KEGG_TYROSINE_METABOLISM	Details ...	42	-0.475587	-1.22232	0.161634	0.75473	1	9930	tags=45%, list=18%, signal=55%
KEGG_ACUTE_MYELOID_LEUKEMIA	KEGG_ACUTE_MYELOID_LEUKEMIA	Details ...	57	-0.423886	-1.16743	0.190647	0.980699	1	5480	tags=26%, list=10%, signal=29%
KEGG_ALLOGRAFT_REJECTION	KEGG_ALLOGRAFT_REJECTION	Details ...	37	-0.456531	-1.16483	0.238596	0.908481	1	11101	tags=38%, list=20%, signal=47%
KEGG_NOD_LIKE_RECEPTOR_SIGNALING_PATHWAY	KEGG_NOD_LIKE_RECEPTOR_SIGNALING_PATHWAY	Details ...	62	-0.421298	-1.16391	0.22069	0.837561	1	8716	tags=34%, list=16%, signal=40%
KEGG_AUTOIMMUNE_THYROID_DISEASE	KEGG_AUTOIMMUNE_THYROID_DISEASE	Details ...	52	-0.430501	-1.15692	0.206239	0.806733	1	11607	tags=35%, list=21%, signal=44%
KEGG_DRUG_METABOLISM_CYTOCHROME_P450	KEGG_DRUG_METABOLISM_CYTOCHROME_P450	Details ...	72	-0.404288	-1.14832	0.210158	0.788645	1	7987	tags=26%, list=15%, signal=31%
KEGG_METABOLISM_OF_XENOBIOTICS_BY_CYTOCHROME_P450	KEGG_METABOLISM_OF_XENOBIOTICS_BY_CYTOCHROME_P450	Details ...	70	-0.411135	-1.14351	0.227113	0.758356	1	10631	tags=31%, list=19%, signal=39%
KEGG_AMINOACYL_TRNA_BIOSYNTHESIS	KEGG_AMINOACYL_TRNA_BIOSYNTHESIS	Details ...	41	-0.438466	-1.13681	0.238182	0.739921	1	16595	tags=56%, list=30%, signal=81%
KEGG_GLYCOLYSIS_GLUCONEOGENESIS	KEGG_GLYCOLYSIS_GLUCONEOGENESIS	Details ...	62	-0.406719	-1.1165	0.249558	0.784661	1	6973	tags=27%, list=13%, signal=31%
KEGG_PYRUVATE_METABOLISM	KEGG_PYRUVATE_METABOLISM	Details ...	40	-0.430349	-1.10889	0.288973	0.773523	1	7544	tags=35%, list=14%, signal=41%
KEGG_PORPHYRIN_AND_CHLOROPHYLL_METABOLISM	KEGG_PORPHYRIN_AND_CHLOROPHYLL_METABOLISM	Details ...	41	-0.416193	-1.08769	0.311111	0.825975	1	6637	tags=17%, list=12%, signal=19%
KEGG_ABC_TRANSPORTERS	KEGG_ABC_TRANSPORTERS	Details ...	44	-0.417983	-1.08757	0.324427	0.785221	1	3175	tags=23%, list=6%, signal=24%
KEGG_CELL_ADHESION_MOLECULES_CAMS	KEGG_CELL_ADHESION_MOLECULES_CAMS	Details ...	133	-0.344713	-1.08451	0.262982	0.759839	1	6649	tags=28%, list=12%, signal=32%
KEGG_ALDOSTERONE_REGULATED_SODIUM_REABSORPTION	KEGG_ALDOSTERONE_REGULATED_SODIUM_REABSORPTION	Details ...	42	-0.408191	-1.07353	0.32967	0.768123	1	6774	tags=31%, list=12%, signal=35%
KEGG_PPAR_SIGNALING_PATHWAY	KEGG_PPAR_SIGNALING_PATHWAY	Details ...	69	-0.371998	-1.07218	0.296429	0.740807	1	8308	tags=32%, list=15%, signal=38%
KEGG_BUTANOATE_METABOLISM	KEGG_BUTANOATE_METABOLISM	Details ...	34	-0.427479	-1.05475	0.359929	0.778417	1	7908	tags=32%, list=14%, signal=38%
KEGG_GLUTATHIONE_METABOLISM	KEGG_GLUTATHIONE_METABOLISM	Details ...	50	-0.392119	-1.05387	0.346359	0.750276	1	7987	tags=36%, list=15%, signal=42%
KEGG_VIRAL_MYOCARDITIS	KEGG_VIRAL_MYOCARDITIS	Details ...	70	-0.375702	-1.05347	0.338653	0.722823	1	7054	tags=26%, list=13%, signal=29%
KEGG_LEUKOCYTE_TRANSENDOTHELIAL_MIGRATION	KEGG_LEUKOCYTE_TRANSENDOTHELIAL_MIGRATION	Details ...	116	-0.340674	-1.05202	0.325132	0.701873	1	7665	tags=29%, list=14%, signal=34%
KEGG_GRAFT_VERSUS_HOST_DISEASE	KEGG_GRAFT_VERSUS_HOST_DISEASE	Details ...	41	-0.407071	-1.04516	0.377737	0.701167	1	11101	tags=32%, list=20%, signal=40%
KEGG_TASTE_TRANSDUCTION	KEGG_TASTE_TRANSDUCTION	Details ...	52	-0.377443	-1.02103	0.40388	0.764156	1	3397	tags=10%, list=6%, signal=10%
KEGG_CARDIAC_MUSCLE_CONTRACTION	KEGG_CARDIAC_MUSCLE_CONTRACTION	Details ...	75	-0.358802	-1.02032	0.396364	0.741153	1	10165	tags=33%, list=19%, signal=41%
KEGG_OLFACTORY_TRANSDUCTION	KEGG_OLFACTORY_TRANSDUCTION	Details ...	389	-0.294223	-1.01989	0.383013	0.719098	1	11344	tags=10%, list=21%, signal=12%
KEGG_DRUG_METABOLISM_OTHER_ENZYMES	KEGG_DRUG_METABOLISM_OTHER_ENZYMES	Details ...	51	-0.372586	-0.999795	0.457504	0.765218	1	11132	tags=25%, list=20%, signal=32%
KEGG_FC_EPSILON_RI_SIGNALING_PATHWAY	KEGG_FC_EPSILON_RI_SIGNALING_PATHWAY	Details ...	79	-0.339277	-0.975181	0.506003	0.827699	1	8812	tags=30%, list=16%, signal=36%
KEGG_NATURAL_KILLER_CELL_MEDIATED_CYTOTOXICITY	KEGG_NATURAL_KILLER_CELL_MEDIATED_CYTOTOXICITY	Details ...	137	-0.312387	-0.971301	0.490662	0.817989	1	9522	tags=26%, list=17%, signal=32%
KEGG_B_CELL_RECEPTOR_SIGNALING_PATHWAY	KEGG_B_CELL_RECEPTOR_SIGNALING_PATHWAY	Details ...	75	-0.337961	-0.967314	0.500864	0.807852	1	8305	tags=32%, list=15%, signal=38%
KEGG_NON_SMALL_CELL_LUNG_CANCER	KEGG_NON_SMALL_CELL_LUNG_CANCER	Details ...	54	-0.355194	-0.957489	0.528336	0.818275	1	7928	tags=24%, list=15%, signal=28%
KEGG_PARKINSONS_DISEASE	KEGG_PARKINSONS_DISEASE	Details ...	117	-0.311218	-0.95357	0.569707	0.808412	1	17427	tags=48%, list=32%, signal=70%
KEGG_RIG_I_LIKE_RECEPTOR_SIGNALING_PATHWAY	KEGG_RIG_I_LIKE_RECEPTOR_SIGNALING_PATHWAY	Details ...	71	-0.330353	-0.946134	0.562937	0.811738	1	9040	tags=30%, list=17%, signal=35%
KEGG_LEISHMANIA_INFECTION	KEGG_LEISHMANIA_INFECTION	Details ...	72	-0.333474	-0.941689	0.579041	0.805455	1	11114	tags=39%, list=20%, signal=49%
KEGG_HYPERTROPHIC_CARDIOMYOPATHY_HCM	KEGG_HYPERTROPHIC_CARDIOMYOPATHY_HCM	Details ...	83	-0.322254	-0.939526	0.57429	0.792078	1	8387	tags=31%, list=15%, signal=37%
KEGG_CHRONIC_MYELOID_LEUKEMIA	KEGG_CHRONIC_MYELOID_LEUKEMIA	Details ...	73	-0.330927	-0.939496	0.553734	0.772808	1	6774	tags=25%, list=12%, signal=28%
KEGG_T_CELL_RECEPTOR_SIGNALING_PATHWAY	KEGG_T_CELL_RECEPTOR_SIGNALING_PATHWAY	Details ...	108	-0.309678	-0.932583	0.588235	0.775356	1	8305	tags=28%, list=15%, signal=33%
KEGG_BLADDER_CANCER	KEGG_BLADDER_CANCER	Details ...	42	-0.354974	-0.928253	0.589698	0.770632	1	2944	tags=24%, list=5%, signal=25%
KEGG_CYSTEINE_AND_METHIONINE_METABOLISM	KEGG_CYSTEINE_AND_METHIONINE_METABOLISM	Details ...	34	-0.360169	-0.914543	0.592593	0.793478	1	10123	tags=35%, list=19%, signal=43%
KEGG_PROPANOATE_METABOLISM	KEGG_PROPANOATE_METABOLISM	Details ...	33	-0.352502	-0.856684	0.695205	0.940498	1	10123	tags=33%, list=19%, signal=41%
KEGG_O_GLYCAN_BIOSYNTHESIS	KEGG_O_GLYCAN_BIOSYNTHESIS	Details ...	30	-0.344594	-0.847244	0.722615	0.945985	1	7873	tags=40%, list=14%, signal=47%
KEGG_PRIMARY_IMMUNODEFICIENCY	KEGG_PRIMARY_IMMUNODEFICIENCY	Details ...	35	-0.335625	-0.837143	0.758242	0.950335	1	8135	tags=23%, list=15%, signal=27%
KEGG_GLYCEROPHOSPHOLIPID_METABOLISM	KEGG_GLYCEROPHOSPHOLIPID_METABOLISM	Details ...	77	-0.288623	-0.835734	0.802867	0.934124	1	8273	tags=27%, list=15%, signal=32%
KEGG_ARACHIDONIC_ACID_METABOLISM	KEGG_ARACHIDONIC_ACID_METABOLISM	Details ...	58	-0.300501	-0.826024	0.819757	0.937123	1	12476	tags=33%, list=23%, signal=42%
KEGG_N_GLYCAN_BIOSYNTHESIS	KEGG_N_GLYCAN_BIOSYNTHESIS	Details ...	46	-0.306724	-0.809609	0.831261	0.952777	1	8877	tags=33%, list=16%, signal=39%
KEGG_FATTY_ACID_METABOLISM	KEGG_FATTY_ACID_METABOLISM	Details ...	42	-0.31093	-0.803909	0.83842	0.944586	1	12071	tags=38%, list=22%, signal=49%
KEGG_ALANINE_ASPARTATE_AND_GLUTAMATE_METABOLISM	KEGG_ALANINE_ASPARTATE_AND_GLUTAMATE_METABOLISM	Details ...	32	-0.322851	-0.802421	0.825623	0.929092	1	8045	tags=31%, list=15%, signal=37%
KEGG_OXIDATIVE_PHOSPHORYLATION	KEGG_OXIDATIVE_PHOSPHORYLATION	Details ...	119	-0.261829	-0.801878	0.931973	0.912687	1	17427	tags=50%, list=32%, signal=73%
KEGG_SPLICEOSOME	KEGG_SPLICEOSOME	Details ...	127	-0.202617	-0.628772	1	1	1	17614	tags=35%, list=32%, signal=52%
KEGG_BASAL_TRANSCRIPTION_FACTORS	KEGG_BASAL_TRANSCRIPTION_FACTORS	Details ...	35	-0.233205	-0.5786	1	0.999814	1	19123	tags=54%, list=35%, signal=83%

## Sheet: 5G. HO44_hallmarks
Supplemental Table 5G. HO44 Gene sets enriched in WNT and PaTOM (Hallmark)
HO44 Gene sets enriched in WNT
NAME	GS<br> follow link to MSigDB	GS DETAILS	SIZE	ES	NES	NOM p-val	FDR q-val	FWER p-val	RANK AT MAX	LEADING EDGE
HALLMARK_TNFA_SIGNALING_VIA_NFKB	HALLMARK_TNFA_SIGNALING_VIA_NFKB	Details ...	200	0.600814	2.01671	0	0	0	7650	tags=47%, list=14%, signal=54%
HALLMARK_ANGIOGENESIS	HALLMARK_ANGIOGENESIS	Details ...	36	0.644377	1.6747	0.00230415	0.00898318	0.011	6599	tags=47%, list=12%, signal=54%
HALLMARK_TGF_BETA_SIGNALING	HALLMARK_TGF_BETA_SIGNALING	Details ...	54	0.578486	1.6214	0.00726392	0.0110417	0.021	7821	tags=44%, list=14%, signal=52%
HALLMARK_NOTCH_SIGNALING	HALLMARK_NOTCH_SIGNALING	Details ...	32	0.623755	1.56309	0.00697674	0.0171451	0.042	11850	tags=69%, list=22%, signal=88%
HALLMARK_P53_PATHWAY	HALLMARK_P53_PATHWAY	Details ...	200	0.455551	1.52981	0	0.0201986	0.061	8008	tags=41%, list=15%, signal=48%
HALLMARK_APOPTOSIS	HALLMARK_APOPTOSIS	Details ...	161	0.461442	1.49575	0	0.0226244	0.083	5490	tags=31%, list=10%, signal=34%
HALLMARK_KRAS_SIGNALING_UP	HALLMARK_KRAS_SIGNALING_UP	Details ...	200	0.44007	1.48173	0.0026455	0.0227813	0.098	4061	tags=24%, list=7%, signal=25%
HALLMARK_APICAL_SURFACE	HALLMARK_APICAL_SURFACE	Details ...	44	0.527379	1.42035	0.0375587	0.0405309	0.191	5436	tags=36%, list=10%, signal=40%
HALLMARK_EPITHELIAL_MESENCHYMAL_TRANSITION	HALLMARK_EPITHELIAL_MESENCHYMAL_TRANSITION	Details ...	200	0.401119	1.3321	0.0137363	0.0898982	0.402	7530	tags=34%, list=14%, signal=39%
HALLMARK_WNT_BETA_CATENIN_SIGNALING	HALLMARK_WNT_BETA_CATENIN_SIGNALING	Details ...	42	0.489033	1.29926	0.101655	0.108196	0.507	11180	tags=48%, list=20%, signal=60%
HALLMARK_ESTROGEN_RESPONSE_LATE	HALLMARK_ESTROGEN_RESPONSE_LATE	Details ...	200	0.387382	1.29321	0.0217984	0.103025	0.524	6281	tags=27%, list=11%, signal=30%
HALLMARK_UV_RESPONSE_UP	HALLMARK_UV_RESPONSE_UP	Details ...	158	0.397214	1.27909	0.0417755	0.110968	0.577	6298	tags=28%, list=12%, signal=32%
HALLMARK_APICAL_JUNCTION	HALLMARK_APICAL_JUNCTION	Details ...	200	0.378192	1.26087	0.0198864	0.12165	0.646	8008	tags=32%, list=15%, signal=37%
HALLMARK_COAGULATION	HALLMARK_COAGULATION	Details ...	138	0.367879	1.19781	0.0785908	0.203321	0.857	6167	tags=25%, list=11%, signal=28%
HALLMARK_UV_RESPONSE_DN	HALLMARK_UV_RESPONSE_DN	Details ...	144	0.359363	1.14896	0.121951	0.283486	0.944	5595	tags=25%, list=10%, signal=28%
HALLMARK_IL2_STAT5_SIGNALING	HALLMARK_IL2_STAT5_SIGNALING	Details ...	199	0.34046	1.13904	0.12234	0.288559	0.957	4960	tags=23%, list=9%, signal=25%
HALLMARK_ESTROGEN_RESPONSE_EARLY	HALLMARK_ESTROGEN_RESPONSE_EARLY	Details ...	200	0.338606	1.13767	0.125683	0.274564	0.959	6160	tags=26%, list=11%, signal=29%
HALLMARK_XENOBIOTIC_METABOLISM	HALLMARK_XENOBIOTIC_METABOLISM	Details ...	200	0.334771	1.11851	0.158177	0.298919	0.974	5483	tags=26%, list=10%, signal=29%
HALLMARK_HEME_METABOLISM	HALLMARK_HEME_METABOLISM	Details ...	200	0.328776	1.10467	0.16	0.311056	0.98	7902	tags=28%, list=14%, signal=32%
HALLMARK_HYPOXIA	HALLMARK_HYPOXIA	Details ...	200	0.328757	1.10011	0.200549	0.306853	0.982	6174	tags=26%, list=11%, signal=29%
HALLMARK_KRAS_SIGNALING_DN	HALLMARK_KRAS_SIGNALING_DN	Details ...	200	0.325375	1.09008	0.190476	0.316019	0.988	7437	tags=24%, list=14%, signal=28%
HALLMARK_PEROXISOME	HALLMARK_PEROXISOME	Details ...	104	0.350316	1.08209	0.259542	0.319532	0.991	6298	tags=28%, list=12%, signal=31%
HALLMARK_MYOGENESIS	HALLMARK_MYOGENESIS	Details ...	200	0.318899	1.06756	0.234667	0.342842	0.994	7896	tags=26%, list=14%, signal=31%
HALLMARK_INFLAMMATORY_RESPONSE	HALLMARK_INFLAMMATORY_RESPONSE	Details ...	200	0.299726	0.999757	0.419178	0.531212	1	10288	tags=31%, list=19%, signal=38%
HALLMARK_ALLOGRAFT_REJECTION	HALLMARK_ALLOGRAFT_REJECTION	Details ...	200	0.299053	0.998944	0.44504	0.513418	1	5674	tags=18%, list=10%, signal=19%
HALLMARK_MITOTIC_SPINDLE	HALLMARK_MITOTIC_SPINDLE	Details ...	199	0.294416	0.989722	0.456522	0.523418	1	5853	tags=20%, list=11%, signal=22%
HALLMARK_DNA_REPAIR	HALLMARK_DNA_REPAIR	Details ...	150	0.293007	0.945069	0.587744	0.66732	1	7876	tags=23%, list=14%, signal=27%
HALLMARK_MYC_TARGETS_V1	HALLMARK_MYC_TARGETS_V1	Details ...	199	0.254021	0.848368	0.95935	0.962985	1	7751	tags=23%, list=14%, signal=26%
HALLMARK_E2F_TARGETS	HALLMARK_E2F_TARGETS	Details ...	200	0.25361	0.847226	0.954155	0.932455	1	11787	tags=28%, list=22%, signal=35%
HALLMARK_HEDGEHOG_SIGNALING	HALLMARK_HEDGEHOG_SIGNALING	Details ...	36	0.318369	0.814065	0.817181	0.951907	1	8739	tags=28%, list=16%, signal=33%
HO44 Gene sets enriched in PaTOM
NAME	GS<br> follow link to MSigDB	GS DETAILS	SIZE	ES	NES	NOM p-val	FDR q-val	FWER p-val	RANK AT MAX	LEADING EDGE
HALLMARK_INTERFERON_ALPHA_RESPONSE	HALLMARK_INTERFERON_ALPHA_RESPONSE	Details ...	97	-0.579919	-1.71092	0	0.0054705	0.008	8311	tags=52%, list=15%, signal=61%
HALLMARK_INTERFERON_GAMMA_RESPONSE	HALLMARK_INTERFERON_GAMMA_RESPONSE	Details ...	200	-0.4554	-1.44696	0.00314961	0.0802383	0.221	8311	tags=39%, list=15%, signal=45%
HALLMARK_MTORC1_SIGNALING	HALLMARK_MTORC1_SIGNALING	Details ...	200	-0.434471	-1.38064	0.00480769	0.113058	0.42	9954	tags=40%, list=18%, signal=49%
HALLMARK_OXIDATIVE_PHOSPHORYLATION	HALLMARK_OXIDATIVE_PHOSPHORYLATION	Details ...	200	-0.424921	-1.35241	0.0168971	0.114423	0.52	15108	tags=57%, list=28%, signal=78%
HALLMARK_PROTEIN_SECRETION	HALLMARK_PROTEIN_SECRETION	Details ...	96	-0.43183	-1.25234	0.0760331	0.258054	0.867	10412	tags=42%, list=19%, signal=51%
HALLMARK_MYC_TARGETS_V2	HALLMARK_MYC_TARGETS_V2	Details ...	57	-0.410411	-1.09224	0.276923	0.823275	1	13171	tags=51%, list=24%, signal=67%
HALLMARK_REACTIVE_OXYGEN_SPECIES_PATHWAY	HALLMARK_REACTIVE_OXYGEN_SPECIES_PATHWAY	Details ...	49	-0.406981	-1.07912	0.316988	0.7739	1	15891	tags=63%, list=29%, signal=89%
HALLMARK_CHOLESTEROL_HOMEOSTASIS	HALLMARK_CHOLESTEROL_HOMEOSTASIS	Details ...	74	-0.367472	-1.04501	0.339901	0.84556	1	8200	tags=39%, list=15%, signal=46%
HALLMARK_FATTY_ACID_METABOLISM	HALLMARK_FATTY_ACID_METABOLISM	Details ...	158	-0.325302	-1.01385	0.412724	0.905047	1	6383	tags=23%, list=12%, signal=26%
HALLMARK_COMPLEMENT	HALLMARK_COMPLEMENT	Details ...	200	-0.312981	-1.00239	0.441456	0.870954	1	5642	tags=23%, list=10%, signal=25%
HALLMARK_BILE_ACID_METABOLISM	HALLMARK_BILE_ACID_METABOLISM	Details ...	112	-0.332657	-0.982241	0.468803	0.884257	1	6873	tags=26%, list=13%, signal=30%
HALLMARK_UNFOLDED_PROTEIN_RESPONSE	HALLMARK_UNFOLDED_PROTEIN_RESPONSE	Details ...	113	-0.325361	-0.965936	0.520458	0.883944	1	15282	tags=50%, list=28%, signal=69%
HALLMARK_IL6_JAK_STAT3_SIGNALING	HALLMARK_IL6_JAK_STAT3_SIGNALING	Details ...	87	-0.335955	-0.957404	0.537097	0.850938	1	7608	tags=23%, list=14%, signal=27%
HALLMARK_ADIPOGENESIS	HALLMARK_ADIPOGENESIS	Details ...	200	-0.299512	-0.95534	0.542056	0.79847	1	10428	tags=33%, list=19%, signal=41%
HALLMARK_PI3K_AKT_MTOR_SIGNALING	HALLMARK_PI3K_AKT_MTOR_SIGNALING	Details ...	105	-0.319412	-0.952275	0.556122	0.756737	1	13416	tags=40%, list=25%, signal=53%
HALLMARK_GLYCOLYSIS	HALLMARK_GLYCOLYSIS	Details ...	200	-0.293835	-0.933558	0.661882	0.778227	1	8190	tags=30%, list=15%, signal=35%
HALLMARK_PANCREAS_BETA_CELLS	HALLMARK_PANCREAS_BETA_CELLS	Details ...	40	-0.354273	-0.876576	0.694097	0.923481	1	6099	tags=20%, list=11%, signal=22%
HALLMARK_G2M_CHECKPOINT	HALLMARK_G2M_CHECKPOINT	Details ...	200	-0.259087	-0.830901	0.9456	1	1	14959	tags=40%, list=27%, signal=54%
HALLMARK_SPERMATOGENESIS	HALLMARK_SPERMATOGENESIS	Details ...	135	-0.269718	-0.822075	0.902362	0.96631	1	8373	tags=20%, list=15%, signal=24%
HALLMARK_ANDROGEN_RESPONSE	HALLMARK_ANDROGEN_RESPONSE	Details ...	100	-0.277949	-0.811754	0.90183	0.934411	1	6821	tags=25%, list=12%, signal=29%

## Sheet: 5H. HO44_kegg
Supplemental Table 5H. HO44 Gene sets enriched in WNT and PaTOM (KEGG)
HO44 Gene sets enriched in WNT
NAME	GS<br> follow link to MSigDB	GS DETAILS	SIZE	ES	NES	NOM p-val	FDR q-val	FWER p-val	RANK AT MAX	LEADING EDGE
KEGG_RIBOSOME	KEGG_RIBOSOME	Details ...	88	0.757615	2.26154	0	0	0	7751	tags=69%, list=14%, signal=81%
KEGG_BASAL_CELL_CARCINOMA	KEGG_BASAL_CELL_CARCINOMA	Details ...	55	0.529999	1.4698	0.0184757	0.46492	0.534	5369	tags=33%, list=10%, signal=36%
KEGG_AXON_GUIDANCE	KEGG_AXON_GUIDANCE	Details ...	129	0.449385	1.4376	0.00271739	0.422748	0.639	6825	tags=31%, list=12%, signal=35%
KEGG_NOD_LIKE_RECEPTOR_SIGNALING_PATHWAY	KEGG_NOD_LIKE_RECEPTOR_SIGNALING_PATHWAY	Details ...	62	0.495287	1.41189	0.0328638	0.404457	0.747	5670	tags=27%, list=10%, signal=31%
KEGG_COMPLEMENT_AND_COAGULATION_CASCADES	KEGG_COMPLEMENT_AND_COAGULATION_CASCADES	Details ...	69	0.488886	1.40973	0.0163934	0.330125	0.755	7930	tags=32%, list=15%, signal=37%
KEGG_P53_SIGNALING_PATHWAY	KEGG_P53_SIGNALING_PATHWAY	Details ...	68	0.459115	1.34229	0.034642	0.494268	0.929	6310	tags=32%, list=12%, signal=37%
KEGG_HEDGEHOG_SIGNALING_PATHWAY	KEGG_HEDGEHOG_SIGNALING_PATHWAY	Details ...	56	0.452077	1.29146	0.0646651	0.634117	0.979	5118	tags=23%, list=9%, signal=26%
KEGG_PEROXISOME	KEGG_PEROXISOME	Details ...	78	0.434818	1.28933	0.0626566	0.563833	0.98	6157	tags=31%, list=11%, signal=35%
KEGG_CYTOKINE_CYTOKINE_RECEPTOR_INTERACTION	KEGG_CYTOKINE_CYTOKINE_RECEPTOR_INTERACTION	Details ...	265	0.372785	1.28165	0.00872093	0.532881	0.984	8016	tags=24%, list=15%, signal=28%
KEGG_FOCAL_ADHESION	KEGG_FOCAL_ADHESION	Details ...	199	0.373106	1.24891	0.038674	0.618764	0.997	8008	tags=27%, list=15%, signal=32%
KEGG_MAPK_SIGNALING_PATHWAY	KEGG_MAPK_SIGNALING_PATHWAY	Details ...	267	0.365738	1.2483	0.011396	0.564529	0.997	5121	tags=22%, list=9%, signal=25%
KEGG_COLORECTAL_CANCER	KEGG_COLORECTAL_CANCER	Details ...	62	0.43578	1.2453	0.116592	0.528774	0.997	5684	tags=26%, list=10%, signal=29%
KEGG_ARRHYTHMOGENIC_RIGHT_VENTRICULAR_CARDIOMYOPATHY_ARVC	KEGG_ARRHYTHMOGENIC_RIGHT_VENTRICULAR_CARDIOMYOPATHY_ARVC	Details ...	74	0.426324	1.23707	0.0973872	0.51784	0.998	5809	tags=31%, list=11%, signal=35%
KEGG_GLYCINE_SERINE_AND_THREONINE_METABOLISM	KEGG_GLYCINE_SERINE_AND_THREONINE_METABOLISM	Details ...	31	0.491304	1.23522	0.138824	0.488536	0.998	7052	tags=48%, list=13%, signal=56%
KEGG_TGF_BETA_SIGNALING_PATHWAY	KEGG_TGF_BETA_SIGNALING_PATHWAY	Details ...	86	0.399847	1.21068	0.088993	0.542491	0.999	11122	tags=43%, list=20%, signal=54%
KEGG_WNT_SIGNALING_PATHWAY	KEGG_WNT_SIGNALING_PATHWAY	Details ...	151	0.364824	1.18851	0.0775194	0.599128	1	6073	tags=24%, list=11%, signal=27%
KEGG_PATHWAYS_IN_CANCER	KEGG_PATHWAYS_IN_CANCER	Details ...	325	0.330498	1.16981	0.0236686	0.646647	1	5684	tags=21%, list=10%, signal=23%
KEGG_EPITHELIAL_CELL_SIGNALING_IN_HELICOBACTER_PYLORI_INFECTION	KEGG_EPITHELIAL_CELL_SIGNALING_IN_HELICOBACTER_PYLORI_INFECTION	Details ...	68	0.398505	1.15439	0.176322	0.67649	1	6297	tags=26%, list=12%, signal=30%
KEGG_VASOPRESSIN_REGULATED_WATER_REABSORPTION	KEGG_VASOPRESSIN_REGULATED_WATER_REABSORPTION	Details ...	44	0.425214	1.15245	0.197279	0.648023	1	5864	tags=30%, list=11%, signal=33%
KEGG_HYPERTROPHIC_CARDIOMYOPATHY_HCM	KEGG_HYPERTROPHIC_CARDIOMYOPATHY_HCM	Details ...	83	0.379749	1.14821	0.1775	0.632074	1	7051	tags=31%, list=13%, signal=36%
KEGG_DILATED_CARDIOMYOPATHY	KEGG_DILATED_CARDIOMYOPATHY	Details ...	90	0.384653	1.14816	0.160891	0.601975	1	7051	tags=32%, list=13%, signal=37%
KEGG_PRION_DISEASES	KEGG_PRION_DISEASES	Details ...	35	0.439246	1.13924	0.231738	0.608884	1	5228	tags=23%, list=10%, signal=25%
KEGG_REGULATION_OF_ACTIN_CYTOSKELETON	KEGG_REGULATION_OF_ACTIN_CYTOSKELETON	Details ...	213	0.335227	1.12812	0.13253	0.62595	1	8970	tags=29%, list=16%, signal=35%
KEGG_CELL_ADHESION_MOLECULES_CAMS	KEGG_CELL_ADHESION_MOLECULES_CAMS	Details ...	133	0.352853	1.1248	0.160207	0.612367	1	5056	tags=17%, list=9%, signal=19%
KEGG_LEUKOCYTE_TRANSENDOTHELIAL_MIGRATION	KEGG_LEUKOCYTE_TRANSENDOTHELIAL_MIGRATION	Details ...	116	0.355997	1.12202	0.196286	0.59761	1	5706	tags=19%, list=10%, signal=21%
KEGG_ADHERENS_JUNCTION	KEGG_ADHERENS_JUNCTION	Details ...	73	0.382131	1.11044	0.243176	0.617124	1	5706	tags=25%, list=10%, signal=27%
KEGG_FATTY_ACID_METABOLISM	KEGG_FATTY_ACID_METABOLISM	Details ...	42	0.415429	1.108	0.271429	0.602763	1	4944	tags=24%, list=9%, signal=26%
KEGG_CARDIAC_MUSCLE_CONTRACTION	KEGG_CARDIAC_MUSCLE_CONTRACTION	Details ...	75	0.372946	1.09762	0.233415	0.618935	1	8635	tags=27%, list=16%, signal=32%
KEGG_PATHOGENIC_ESCHERICHIA_COLI_INFECTION	KEGG_PATHOGENIC_ESCHERICHIA_COLI_INFECTION	Details ...	56	0.388993	1.09236	0.294686	0.618738	1	5884	tags=25%, list=11%, signal=28%
KEGG_LEISHMANIA_INFECTION	KEGG_LEISHMANIA_INFECTION	Details ...	72	0.366671	1.08843	0.248837	0.61426	1	11049	tags=26%, list=20%, signal=33%
KEGG_MELANOGENESIS	KEGG_MELANOGENESIS	Details ...	101	0.350368	1.08338	0.246719	0.612092	1	5580	tags=24%, list=10%, signal=26%
KEGG_JAK_STAT_SIGNALING_PATHWAY	KEGG_JAK_STAT_SIGNALING_PATHWAY	Details ...	155	0.331129	1.07819	0.236979	0.611646	1	10249	tags=27%, list=19%, signal=33%
KEGG_SPHINGOLIPID_METABOLISM	KEGG_SPHINGOLIPID_METABOLISM	Details ...	39	0.403682	1.05479	0.3475	0.680207	1	7352	tags=33%, list=13%, signal=38%
KEGG_ADIPOCYTOKINE_SIGNALING_PATHWAY	KEGG_ADIPOCYTOKINE_SIGNALING_PATHWAY	Details ...	67	0.357594	1.04106	0.385417	0.712804	1	6535	tags=24%, list=12%, signal=27%
KEGG_SPLICEOSOME	KEGG_SPLICEOSOME	Details ...	127	0.328751	1.03353	0.350649	0.723938	1	7839	tags=28%, list=14%, signal=32%
KEGG_BUTANOATE_METABOLISM	KEGG_BUTANOATE_METABOLISM	Details ...	34	0.403501	1.03036	0.394737	0.71648	1	5702	tags=26%, list=10%, signal=30%
KEGG_B_CELL_RECEPTOR_SIGNALING_PATHWAY	KEGG_B_CELL_RECEPTOR_SIGNALING_PATHWAY	Details ...	75	0.349371	1.03006	0.369193	0.698098	1	6229	tags=21%, list=11%, signal=24%
KEGG_INSULIN_SIGNALING_PATHWAY	KEGG_INSULIN_SIGNALING_PATHWAY	Details ...	137	0.322458	1.02611	0.36193	0.694461	1	11064	tags=34%, list=20%, signal=43%
KEGG_LYSINE_DEGRADATION	KEGG_LYSINE_DEGRADATION	Details ...	44	0.374477	1.01267	0.438849	0.727288	1	7812	tags=27%, list=14%, signal=32%
KEGG_REGULATION_OF_AUTOPHAGY	KEGG_REGULATION_OF_AUTOPHAGY	Details ...	35	0.393875	1.00771	0.402685	0.727275	1	12368	tags=23%, list=23%, signal=30%
KEGG_ECM_RECEPTOR_INTERACTION	KEGG_ECM_RECEPTOR_INTERACTION	Details ...	84	0.336897	1.00466	0.427885	0.72077	1	7617	tags=27%, list=14%, signal=32%
KEGG_PRIMARY_IMMUNODEFICIENCY	KEGG_PRIMARY_IMMUNODEFICIENCY	Details ...	35	0.395456	1.00439	0.431925	0.704674	1	10957	tags=40%, list=20%, signal=50%
KEGG_INTESTINAL_IMMUNE_NETWORK_FOR_IGA_PRODUCTION	KEGG_INTESTINAL_IMMUNE_NETWORK_FOR_IGA_PRODUCTION	Details ...	48	0.360628	0.98742	0.431925	0.751938	1	2612	tags=13%, list=5%, signal=13%
KEGG_TOLL_LIKE_RECEPTOR_SIGNALING_PATHWAY	KEGG_TOLL_LIKE_RECEPTOR_SIGNALING_PATHWAY	Details ...	102	0.318516	0.980901	0.503856	0.759187	1	6059	tags=18%, list=11%, signal=20%
KEGG_T_CELL_RECEPTOR_SIGNALING_PATHWAY	KEGG_T_CELL_RECEPTOR_SIGNALING_PATHWAY	Details ...	108	0.314418	0.979735	0.497462	0.746998	1	11281	tags=32%, list=21%, signal=41%
KEGG_APOPTOSIS	KEGG_APOPTOSIS	Details ...	87	0.322468	0.976662	0.470309	0.741526	1	5692	tags=22%, list=10%, signal=24%
KEGG_PROSTATE_CANCER	KEGG_PROSTATE_CANCER	Details ...	89	0.321449	0.970495	0.512881	0.748869	1	6006	tags=20%, list=11%, signal=23%
KEGG_AMINOACYL_TRNA_BIOSYNTHESIS	KEGG_AMINOACYL_TRNA_BIOSYNTHESIS	Details ...	41	0.360406	0.953114	0.508969	0.797581	1	11551	tags=41%, list=21%, signal=53%
KEGG_ENDOCYTOSIS	KEGG_ENDOCYTOSIS	Details ...	181	0.287425	0.942688	0.618644	0.819517	1	6784	tags=22%, list=12%, signal=25%
KEGG_NOTCH_SIGNALING_PATHWAY	KEGG_NOTCH_SIGNALING_PATHWAY	Details ...	47	0.344622	0.937637	0.565611	0.8224	1	2959	tags=15%, list=5%, signal=16%
KEGG_PANCREATIC_CANCER	KEGG_PANCREATIC_CANCER	Details ...	70	0.318164	0.924621	0.609113	0.853756	1	5684	tags=20%, list=10%, signal=22%
KEGG_ALANINE_ASPARTATE_AND_GLUTAMATE_METABOLISM	KEGG_ALANINE_ASPARTATE_AND_GLUTAMATE_METABOLISM	Details ...	32	0.362873	0.914538	0.593967	0.874523	1	8616	tags=34%, list=16%, signal=41%
KEGG_NEUROTROPHIN_SIGNALING_PATHWAY	KEGG_NEUROTROPHIN_SIGNALING_PATHWAY	Details ...	126	0.289753	0.912284	0.715426	0.865783	1	10720	tags=31%, list=20%, signal=38%
KEGG_TRYPTOPHAN_METABOLISM	KEGG_TRYPTOPHAN_METABOLISM	Details ...	40	0.337304	0.898514	0.637188	0.89955	1	4905	tags=23%, list=9%, signal=25%
KEGG_PROPANOATE_METABOLISM	KEGG_PROPANOATE_METABOLISM	Details ...	33	0.354418	0.896094	0.64186	0.891305	1	6338	tags=24%, list=12%, signal=27%
KEGG_ENDOMETRIAL_CANCER	KEGG_ENDOMETRIAL_CANCER	Details ...	52	0.328758	0.892653	0.658879	0.88641	1	8852	tags=27%, list=16%, signal=32%
KEGG_BASAL_TRANSCRIPTION_FACTORS	KEGG_BASAL_TRANSCRIPTION_FACTORS	Details ...	35	0.348405	0.891285	0.643678	0.875553	1	6305	tags=26%, list=12%, signal=29%
KEGG_NUCLEOTIDE_EXCISION_REPAIR	KEGG_NUCLEOTIDE_EXCISION_REPAIR	Details ...	44	0.334714	0.888469	0.675	0.870601	1	5029	tags=20%, list=9%, signal=23%
KEGG_GNRH_SIGNALING_PATHWAY	KEGG_GNRH_SIGNALING_PATHWAY	Details ...	101	0.285226	0.872195	0.816514	0.90928	1	5797	tags=22%, list=11%, signal=24%
KEGG_ARGININE_AND_PROLINE_METABOLISM	KEGG_ARGININE_AND_PROLINE_METABOLISM	Details ...	54	0.310114	0.868333	0.748184	0.904521	1	4066	tags=19%, list=7%, signal=20%
KEGG_BASE_EXCISION_REPAIR	KEGG_BASE_EXCISION_REPAIR	Details ...	35	0.329608	0.856858	0.714286	0.921336	1	11479	tags=40%, list=21%, signal=51%
KEGG_AMYOTROPHIC_LATERAL_SCLEROSIS_ALS	KEGG_AMYOTROPHIC_LATERAL_SCLEROSIS_ALS	Details ...	53	0.304029	0.852984	0.770171	0.91706	1	5684	tags=21%, list=10%, signal=23%
KEGG_PYRUVATE_METABOLISM	KEGG_PYRUVATE_METABOLISM	Details ...	40	0.325954	0.84404	0.752381	0.924736	1	5350	tags=25%, list=10%, signal=28%
KEGG_VALINE_LEUCINE_AND_ISOLEUCINE_DEGRADATION	KEGG_VALINE_LEUCINE_AND_ISOLEUCINE_DEGRADATION	Details ...	44	0.306467	0.832537	0.801843	0.936816	1	6338	tags=25%, list=12%, signal=28%
KEGG_HUNTINGTONS_DISEASE	KEGG_HUNTINGTONS_DISEASE	Details ...	176	0.251675	0.828312	0.974026	0.930786	1	5397	tags=16%, list=10%, signal=18%
KEGG_ASTHMA	KEGG_ASTHMA	Details ...	30	0.332101	0.817404	0.786058	0.9386	1	11858	tags=17%, list=22%, signal=21%
KEGG_CYSTEINE_AND_METHIONINE_METABOLISM	KEGG_CYSTEINE_AND_METHIONINE_METABOLISM	Details ...	34	0.315956	0.807146	0.813679	0.943453	1	6302	tags=24%, list=12%, signal=27%
KEGG_SNARE_INTERACTIONS_IN_VESICULAR_TRANSPORT	KEGG_SNARE_INTERACTIONS_IN_VESICULAR_TRANSPORT	Details ...	38	0.298629	0.78044	0.866029	0.969429	1	11446	tags=42%, list=21%, signal=53%
KEGG_SMALL_CELL_LUNG_CANCER	KEGG_SMALL_CELL_LUNG_CANCER	Details ...	84	0.258538	0.771948	0.975062	0.964642	1	11071	tags=32%, list=20%, signal=40%
KEGG_TYROSINE_METABOLISM	KEGG_TYROSINE_METABOLISM	Details ...	42	0.289971	0.77037	0.902494	0.952321	1	10407	tags=31%, list=19%, signal=38%
HO44 Gene sets enriched in PaTOM
NAME	GS<br> follow link to MSigDB	GS DETAILS	SIZE	ES	NES	NOM p-val	FDR q-val	FWER p-val	RANK AT MAX	LEADING EDGE
KEGG_PROTEASOME	KEGG_PROTEASOME	Details ...	46	-0.642929	-1.67985	0.0018018	0.0622583	0.073	13399	tags=59%, list=25%, signal=78%
KEGG_OLFACTORY_TRANSDUCTION	KEGG_OLFACTORY_TRANSDUCTION	Details ...	389	-0.487871	-1.63955	0	0.0546564	0.12	12154	tags=15%, list=22%, signal=19%
KEGG_STEROID_HORMONE_BIOSYNTHESIS	KEGG_STEROID_HORMONE_BIOSYNTHESIS	Details ...	55	-0.554285	-1.48692	0.0190311	0.255102	0.602	10635	tags=42%, list=19%, signal=52%
KEGG_RETINOL_METABOLISM	KEGG_RETINOL_METABOLISM	Details ...	64	-0.536892	-1.47319	0.0179211	0.225998	0.662	7899	tags=39%, list=14%, signal=46%
KEGG_ANTIGEN_PROCESSING_AND_PRESENTATION	KEGG_ANTIGEN_PROCESSING_AND_PRESENTATION	Details ...	88	-0.479563	-1.38453	0.0149502	0.431354	0.939	11987	tags=25%, list=22%, signal=32%
KEGG_GRAFT_VERSUS_HOST_DISEASE	KEGG_GRAFT_VERSUS_HOST_DISEASE	Details ...	41	-0.531076	-1.36877	0.0555556	0.414821	0.961	11987	tags=22%, list=22%, signal=28%
KEGG_ALLOGRAFT_REJECTION	KEGG_ALLOGRAFT_REJECTION	Details ...	37	-0.545616	-1.36795	0.0612613	0.357116	0.962	11987	tags=24%, list=22%, signal=31%
KEGG_AUTOIMMUNE_THYROID_DISEASE	KEGG_AUTOIMMUNE_THYROID_DISEASE	Details ...	52	-0.501891	-1.3302	0.0533563	0.436774	0.99	11987	tags=21%, list=22%, signal=27%
KEGG_METABOLISM_OF_XENOBIOTICS_BY_CYTOCHROME_P450	KEGG_METABOLISM_OF_XENOBIOTICS_BY_CYTOCHROME_P450	Details ...	70	-0.465546	-1.30801	0.0534224	0.464374	0.992	10601	tags=40%, list=19%, signal=50%
KEGG_AMINO_SUGAR_AND_NUCLEOTIDE_SUGAR_METABOLISM	KEGG_AMINO_SUGAR_AND_NUCLEOTIDE_SUGAR_METABOLISM	Details ...	44	-0.511008	-1.29911	0.0987654	0.450417	0.997	13529	tags=55%, list=25%, signal=72%
KEGG_LONG_TERM_DEPRESSION	KEGG_LONG_TERM_DEPRESSION	Details ...	70	-0.469615	-1.29577	0.0717949	0.422374	0.997	12318	tags=44%, list=23%, signal=57%
KEGG_DRUG_METABOLISM_CYTOCHROME_P450	KEGG_DRUG_METABOLISM_CYTOCHROME_P450	Details ...	72	-0.462196	-1.27763	0.0840198	0.45276	0.998	10601	tags=39%, list=19%, signal=48%
KEGG_FRUCTOSE_AND_MANNOSE_METABOLISM	KEGG_FRUCTOSE_AND_MANNOSE_METABOLISM	Details ...	34	-0.518785	-1.274	0.10991	0.430643	0.998	5125	tags=29%, list=9%, signal=32%
KEGG_STARCH_AND_SUCROSE_METABOLISM	KEGG_STARCH_AND_SUCROSE_METABOLISM	Details ...	52	-0.476214	-1.26056	0.0955631	0.442773	0.999	11990	tags=46%, list=22%, signal=59%
KEGG_TYPE_I_DIABETES_MELLITUS	KEGG_TYPE_I_DIABETES_MELLITUS	Details ...	43	-0.481573	-1.24502	0.131034	0.468442	1	11987	tags=26%, list=22%, signal=33%
KEGG_ARACHIDONIC_ACID_METABOLISM	KEGG_ARACHIDONIC_ACID_METABOLISM	Details ...	58	-0.457035	-1.23233	0.112069	0.484421	1	6206	tags=34%, list=11%, signal=39%
KEGG_ABC_TRANSPORTERS	KEGG_ABC_TRANSPORTERS	Details ...	44	-0.466767	-1.20904	0.162207	0.540667	1	6305	tags=32%, list=12%, signal=36%
KEGG_PORPHYRIN_AND_CHLOROPHYLL_METABOLISM	KEGG_PORPHYRIN_AND_CHLOROPHYLL_METABOLISM	Details ...	41	-0.476379	-1.2048	0.158895	0.526985	1	10601	tags=37%, list=19%, signal=45%
KEGG_FC_GAMMA_R_MEDIATED_PHAGOCYTOSIS	KEGG_FC_GAMMA_R_MEDIATED_PHAGOCYTOSIS	Details ...	96	-0.412079	-1.19642	0.123355	0.527518	1	12867	tags=42%, list=24%, signal=54%
KEGG_DRUG_METABOLISM_OTHER_ENZYMES	KEGG_DRUG_METABOLISM_OTHER_ENZYMES	Details ...	51	-0.454735	-1.19066	0.148976	0.521124	1	10601	tags=37%, list=19%, signal=46%
KEGG_OXIDATIVE_PHOSPHORYLATION	KEGG_OXIDATIVE_PHOSPHORYLATION	Details ...	119	-0.391945	-1.16946	0.136519	0.57589	1	15749	tags=55%, list=29%, signal=78%
KEGG_GLIOMA	KEGG_GLIOMA	Details ...	65	-0.425825	-1.16727	0.189509	0.557211	1	6944	tags=28%, list=13%, signal=32%
KEGG_ALZHEIMERS_DISEASE	KEGG_ALZHEIMERS_DISEASE	Details ...	160	-0.367283	-1.1522	0.160256	0.587762	1	14488	tags=51%, list=27%, signal=69%
KEGG_VEGF_SIGNALING_PATHWAY	KEGG_VEGF_SIGNALING_PATHWAY	Details ...	76	-0.408735	-1.14465	0.199647	0.591501	1	8081	tags=30%, list=15%, signal=35%
KEGG_O_GLYCAN_BIOSYNTHESIS	KEGG_O_GLYCAN_BIOSYNTHESIS	Details ...	30	-0.472662	-1.13469	0.260946	0.605564	1	4194	tags=27%, list=8%, signal=29%
KEGG_GLUTATHIONE_METABOLISM	KEGG_GLUTATHIONE_METABOLISM	Details ...	50	-0.423599	-1.12556	0.26297	0.615316	1	3215	tags=28%, list=6%, signal=30%
KEGG_GLYCOLYSIS_GLUCONEOGENESIS	KEGG_GLYCOLYSIS_GLUCONEOGENESIS	Details ...	62	-0.406744	-1.12033	0.246998	0.612125	1	9821	tags=37%, list=18%, signal=45%
KEGG_RENAL_CELL_CARCINOMA	KEGG_RENAL_CELL_CARCINOMA	Details ...	70	-0.396054	-1.10524	0.264559	0.645131	1	6944	tags=31%, list=13%, signal=36%
KEGG_TASTE_TRANSDUCTION	KEGG_TASTE_TRANSDUCTION	Details ...	52	-0.416108	-1.10402	0.285714	0.627386	1	12866	tags=37%, list=24%, signal=48%
KEGG_NON_SMALL_CELL_LUNG_CANCER	KEGG_NON_SMALL_CELL_LUNG_CANCER	Details ...	54	-0.412986	-1.10221	0.280277	0.613058	1	6944	tags=28%, list=13%, signal=32%
KEGG_PHOSPHATIDYLINOSITOL_SIGNALING_SYSTEM	KEGG_PHOSPHATIDYLINOSITOL_SIGNALING_SYSTEM	Details ...	76	-0.38786	-1.09959	0.266667	0.602731	1	11884	tags=43%, list=22%, signal=55%
KEGG_PARKINSONS_DISEASE	KEGG_PARKINSONS_DISEASE	Details ...	117	-0.363726	-1.09572	0.242226	0.597241	1	15436	tags=53%, list=28%, signal=74%
KEGG_CITRATE_CYCLE_TCA_CYCLE	KEGG_CITRATE_CYCLE_TCA_CYCLE	Details ...	31	-0.446346	-1.07649	0.322004	0.646305	1	14364	tags=55%, list=26%, signal=74%
KEGG_FC_EPSILON_RI_SIGNALING_PATHWAY	KEGG_FC_EPSILON_RI_SIGNALING_PATHWAY	Details ...	79	-0.377836	-1.07239	0.297386	0.64236	1	5944	tags=24%, list=11%, signal=27%
KEGG_LONG_TERM_POTENTIATION	KEGG_LONG_TERM_POTENTIATION	Details ...	70	-0.382609	-1.06801	0.325623	0.639029	1	12274	tags=46%, list=22%, signal=59%
KEGG_ETHER_LIPID_METABOLISM	KEGG_ETHER_LIPID_METABOLISM	Details ...	33	-0.43394	-1.06746	0.34507	0.623702	1	1373	tags=18%, list=3%, signal=19%
KEGG_HEMATOPOIETIC_CELL_LINEAGE	KEGG_HEMATOPOIETIC_CELL_LINEAGE	Details ...	87	-0.361089	-1.03974	0.352431	0.701441	1	12072	tags=31%, list=22%, signal=40%
KEGG_N_GLYCAN_BIOSYNTHESIS	KEGG_N_GLYCAN_BIOSYNTHESIS	Details ...	46	-0.399704	-1.02534	0.391231	0.735298	1	13146	tags=57%, list=24%, signal=74%
KEGG_INOSITOL_PHOSPHATE_METABOLISM	KEGG_INOSITOL_PHOSPHATE_METABOLISM	Details ...	54	-0.381451	-1.02234	0.393035	0.726787	1	11616	tags=46%, list=21%, signal=59%
KEGG_PROGESTERONE_MEDIATED_OOCYTE_MATURATION	KEGG_PROGESTERONE_MEDIATED_OOCYTE_MATURATION	Details ...	85	-0.356625	-1.01079	0.420195	0.748995	1	13424	tags=40%, list=25%, signal=53%
KEGG_GAP_JUNCTION	KEGG_GAP_JUNCTION	Details ...	90	-0.342145	-0.98664	0.47927	0.817901	1	12637	tags=40%, list=23%, signal=52%
KEGG_GLYCEROPHOSPHOLIPID_METABOLISM	KEGG_GLYCEROPHOSPHOLIPID_METABOLISM	Details ...	77	-0.346206	-0.980316	0.503333	0.822704	1	7184	tags=27%, list=13%, signal=31%
KEGG_ALDOSTERONE_REGULATED_SODIUM_REABSORPTION	KEGG_ALDOSTERONE_REGULATED_SODIUM_REABSORPTION	Details ...	42	-0.375382	-0.972746	0.486772	0.831574	1	12319	tags=48%, list=23%, signal=61%
KEGG_PPAR_SIGNALING_PATHWAY	KEGG_PPAR_SIGNALING_PATHWAY	Details ...	69	-0.348099	-0.971643	0.510309	0.816557	1	6206	tags=22%, list=11%, signal=24%
KEGG_MELANOMA	KEGG_MELANOMA	Details ...	71	-0.345184	-0.959834	0.545133	0.839853	1	6944	tags=21%, list=13%, signal=24%
KEGG_LYSOSOME	KEGG_LYSOSOME	Details ...	121	-0.314592	-0.948009	0.573798	0.864549	1	6842	tags=24%, list=13%, signal=27%
KEGG_NATURAL_KILLER_CELL_MEDIATED_CYTOTOXICITY	KEGG_NATURAL_KILLER_CELL_MEDIATED_CYTOTOXICITY	Details ...	137	-0.307251	-0.943994	0.604762	0.860295	1	7644	tags=21%, list=14%, signal=25%
KEGG_RNA_DEGRADATION	KEGG_RNA_DEGRADATION	Details ...	59	-0.344755	-0.942901	0.548781	0.845721	1	10397	tags=32%, list=19%, signal=40%
KEGG_BLADDER_CANCER	KEGG_BLADDER_CANCER	Details ...	42	-0.363162	-0.927147	0.575296	0.881408	1	7241	tags=31%, list=13%, signal=36%
KEGG_CALCIUM_SIGNALING_PATHWAY	KEGG_CALCIUM_SIGNALING_PATHWAY	Details ...	178	-0.293537	-0.924177	0.665094	0.873621	1	10547	tags=34%, list=19%, signal=42%
KEGG_NEUROACTIVE_LIGAND_RECEPTOR_INTERACTION	KEGG_NEUROACTIVE_LIGAND_RECEPTOR_INTERACTION	Details ...	272	-0.280436	-0.922962	0.702703	0.860364	1	12643	tags=29%, list=23%, signal=37%
KEGG_CYTOSOLIC_DNA_SENSING_PATHWAY	KEGG_CYTOSOLIC_DNA_SENSING_PATHWAY	Details ...	55	-0.343571	-0.922654	0.576991	0.844775	1	7171	tags=24%, list=13%, signal=27%
KEGG_ERBB_SIGNALING_PATHWAY	KEGG_ERBB_SIGNALING_PATHWAY	Details ...	87	-0.318375	-0.914452	0.644214	0.855119	1	8081	tags=26%, list=15%, signal=31%
KEGG_GLYCEROLIPID_METABOLISM	KEGG_GLYCEROLIPID_METABOLISM	Details ...	49	-0.340594	-0.904537	0.637705	0.86962	1	12675	tags=41%, list=23%, signal=53%
KEGG_VASCULAR_SMOOTH_MUSCLE_CONTRACTION	KEGG_VASCULAR_SMOOTH_MUSCLE_CONTRACTION	Details ...	115	-0.294628	-0.878672	0.736926	0.934925	1	12318	tags=35%, list=23%, signal=45%
KEGG_CHRONIC_MYELOID_LEUKEMIA	KEGG_CHRONIC_MYELOID_LEUKEMIA	Details ...	73	-0.31116	-0.87659	0.719269	0.924445	1	7241	tags=26%, list=13%, signal=30%
KEGG_TYPE_II_DIABETES_MELLITUS	KEGG_TYPE_II_DIABETES_MELLITUS	Details ...	47	-0.33571	-0.874096	0.681185	0.915677	1	5439	tags=21%, list=10%, signal=24%
KEGG_CHEMOKINE_SIGNALING_PATHWAY	KEGG_CHEMOKINE_SIGNALING_PATHWAY	Details ...	189	-0.271992	-0.862562	0.883465	0.933575	1	13424	tags=35%, list=25%, signal=47%
KEGG_PURINE_METABOLISM	KEGG_PURINE_METABOLISM	Details ...	159	-0.276943	-0.860328	0.850556	0.924191	1	14503	tags=43%, list=27%, signal=58%
KEGG_VIBRIO_CHOLERAE_INFECTION	KEGG_VIBRIO_CHOLERAE_INFECTION	Details ...	54	-0.315898	-0.845756	0.753086	0.947496	1	7424	tags=28%, list=14%, signal=32%
KEGG_TIGHT_JUNCTION	KEGG_TIGHT_JUNCTION	Details ...	132	-0.27137	-0.818589	0.91954	0.998092	1	9807	tags=26%, list=18%, signal=31%
KEGG_ACUTE_MYELOID_LEUKEMIA	KEGG_ACUTE_MYELOID_LEUKEMIA	Details ...	57	-0.302936	-0.81581	0.830224	0.98771	1	12465	tags=35%, list=23%, signal=45%
KEGG_SYSTEMIC_LUPUS_ERYTHEMATOSUS	KEGG_SYSTEMIC_LUPUS_ERYTHEMATOSUS	Details ...	139	-0.263923	-0.815527	0.949527	0.972623	1	11835	tags=24%, list=22%, signal=30%
KEGG_VIRAL_MYOCARDITIS	KEGG_VIRAL_MYOCARDITIS	Details ...	70	-0.295147	-0.814306	0.849916	0.959887	1	1899	tags=10%, list=3%, signal=10%
KEGG_PYRIMIDINE_METABOLISM	KEGG_PYRIMIDINE_METABOLISM	Details ...	98	-0.265837	-0.768042	0.955738	1	1	13495	tags=39%, list=25%, signal=51%
KEGG_UBIQUITIN_MEDIATED_PROTEOLYSIS	KEGG_UBIQUITIN_MEDIATED_PROTEOLYSIS	Details ...	135	-0.250042	-0.756882	0.996689	1	1	13063	tags=36%, list=24%, signal=48%
KEGG_MTOR_SIGNALING_PATHWAY	KEGG_MTOR_SIGNALING_PATHWAY	Details ...	52	-0.284714	-0.756108	0.907534	1	1	13287	tags=38%, list=24%, signal=51%
KEGG_RIG_I_LIKE_RECEPTOR_SIGNALING_PATHWAY	KEGG_RIG_I_LIKE_RECEPTOR_SIGNALING_PATHWAY	Details ...	71	-0.258519	-0.73157	0.991525	1	1	6040	tags=17%, list=11%, signal=19%
KEGG_OOCYTE_MEIOSIS	KEGG_OOCYTE_MEIOSIS	Details ...	113	-0.241979	-0.725215	0.998302	1	1	15032	tags=39%, list=28%, signal=54%
KEGG_CELL_CYCLE	KEGG_CELL_CYCLE	Details ...	125	-0.23771	-0.717419	1	0.994191	1	12935	tags=32%, list=24%, signal=42%
KEGG_DNA_REPLICATION	KEGG_DNA_REPLICATION	Details ...	36	-0.249923	-0.608468	0.993127	0.999714	1	14412	tags=42%, list=26%, signal=57%

## Sheet: 5I. HO107_hallmarks
Supplemental Table 5I. HO107 Gene sets enriched in WNT and PaTOM (Hallmark)
HO107 Gene sets enriched in WNT
NAME	GS<br> follow link to MSigDB	GS DETAILS	SIZE	ES	NES	NOM p-val	FDR q-val	FWER p-val	RANK AT MAX	LEADING EDGE
HALLMARK_E2F_TARGETS	HALLMARK_E2F_TARGETS	Details ...	200	0.506056	1.5783	0	0.0446978	0.042	12797	tags=51%, list=23%, signal=66%
HALLMARK_APICAL_JUNCTION	HALLMARK_APICAL_JUNCTION	Details ...	200	0.458406	1.43417	0.00313972	0.13363	0.228	10031	tags=41%, list=18%, signal=50%
HALLMARK_EPITHELIAL_MESENCHYMAL_TRANSITION	HALLMARK_EPITHELIAL_MESENCHYMAL_TRANSITION	Details ...	200	0.429358	1.33564	0.0238095	0.286643	0.56	5813	tags=29%, list=11%, signal=33%
HALLMARK_INFLAMMATORY_RESPONSE	HALLMARK_INFLAMMATORY_RESPONSE	Details ...	200	0.418664	1.29644	0.0140406	0.317661	0.704	4206	tags=21%, list=8%, signal=23%
HALLMARK_ALLOGRAFT_REJECTION	HALLMARK_ALLOGRAFT_REJECTION	Details ...	200	0.402873	1.25438	0.042654	0.405055	0.85	9492	tags=30%, list=17%, signal=36%
HALLMARK_G2M_CHECKPOINT	HALLMARK_G2M_CHECKPOINT	Details ...	200	0.394639	1.21913	0.0701754	0.471573	0.928	12799	tags=44%, list=23%, signal=57%
HALLMARK_KRAS_SIGNALING_UP	HALLMARK_KRAS_SIGNALING_UP	Details ...	200	0.382491	1.1838	0.0769231	0.554716	0.97	3860	tags=18%, list=7%, signal=19%
HALLMARK_IL2_STAT5_SIGNALING	HALLMARK_IL2_STAT5_SIGNALING	Details ...	199	0.372522	1.153	0.123577	0.62101	0.992	11484	tags=36%, list=21%, signal=46%
HALLMARK_MITOTIC_SPINDLE	HALLMARK_MITOTIC_SPINDLE	Details ...	199	0.368148	1.14917	0.133438	0.567906	0.992	13315	tags=46%, list=24%, signal=60%
HALLMARK_NOTCH_SIGNALING	HALLMARK_NOTCH_SIGNALING	Details ...	32	0.463442	1.11248	0.282722	0.678121	0.997	6118	tags=31%, list=11%, signal=35%
HALLMARK_DNA_REPAIR	HALLMARK_DNA_REPAIR	Details ...	150	0.352171	1.06503	0.280645	0.856884	1	13534	tags=43%, list=25%, signal=57%
HALLMARK_COAGULATION	HALLMARK_COAGULATION	Details ...	138	0.350874	1.04559	0.328231	0.898865	1	8890	tags=30%, list=16%, signal=35%
HALLMARK_GLYCOLYSIS	HALLMARK_GLYCOLYSIS	Details ...	200	0.319787	0.998502	0.458537	1	1	10743	tags=34%, list=20%, signal=42%
HALLMARK_SPERMATOGENESIS	HALLMARK_SPERMATOGENESIS	Details ...	135	0.332079	0.9823	0.487421	1	1	11937	tags=33%, list=22%, signal=42%
HALLMARK_UV_RESPONSE_UP	HALLMARK_UV_RESPONSE_UP	Details ...	158	0.318001	0.97063	0.524752	1	1	10461	tags=32%, list=19%, signal=39%
HALLMARK_ANGIOGENESIS	HALLMARK_ANGIOGENESIS	Details ...	36	0.387572	0.967052	0.495512	1	1	11440	tags=42%, list=21%, signal=53%
HALLMARK_IL6_JAK_STAT3_SIGNALING	HALLMARK_IL6_JAK_STAT3_SIGNALING	Details ...	87	0.332663	0.938073	0.580328	1	1	7015	tags=25%, list=13%, signal=29%
HALLMARK_PANCREAS_BETA_CELLS	HALLMARK_PANCREAS_BETA_CELLS	Details ...	40	0.376084	0.935238	0.570909	1	1	4990	tags=18%, list=9%, signal=19%
HALLMARK_KRAS_SIGNALING_DN	HALLMARK_KRAS_SIGNALING_DN	Details ...	200	0.288194	0.8932	0.790047	1	1	8776	tags=26%, list=16%, signal=30%
HALLMARK_UV_RESPONSE_DN	HALLMARK_UV_RESPONSE_DN	Details ...	144	0.29476	0.889628	0.765494	1	1	4807	tags=19%, list=9%, signal=21%
HALLMARK_TGF_BETA_SIGNALING	HALLMARK_TGF_BETA_SIGNALING	Details ...	54	0.337482	0.879145	0.689474	1	1	10212	tags=33%, list=19%, signal=41%
HALLMARK_MYC_TARGETS_V1	HALLMARK_MYC_TARGETS_V1	Details ...	199	0.283114	0.876262	0.814757	1	1	13946	tags=38%, list=26%, signal=50%
HALLMARK_ESTROGEN_RESPONSE_LATE	HALLMARK_ESTROGEN_RESPONSE_LATE	Details ...	200	0.277878	0.859831	0.869497	1	1	10678	tags=31%, list=20%, signal=38%
HALLMARK_APOPTOSIS	HALLMARK_APOPTOSIS	Details ...	161	0.284033	0.857072	0.854337	1	1	11896	tags=37%, list=22%, signal=48%
HALLMARK_BILE_ACID_METABOLISM	HALLMARK_BILE_ACID_METABOLISM	Details ...	112	0.284859	0.82613	0.894309	1	1	3861	tags=12%, list=7%, signal=12%
HALLMARK_WNT_BETA_CATENIN_SIGNALING	HALLMARK_WNT_BETA_CATENIN_SIGNALING	Details ...	42	0.325713	0.820868	0.80212	1	1	4047	tags=21%, list=7%, signal=23%
HALLMARK_MYOGENESIS	HALLMARK_MYOGENESIS	Details ...	200	0.262611	0.815402	0.974281	1	1	11392	tags=31%, list=21%, signal=38%
HALLMARK_HYPOXIA	HALLMARK_HYPOXIA	Details ...	200	0.259281	0.809819	0.975083	1	1	10015	tags=26%, list=18%, signal=32%
HALLMARK_ESTROGEN_RESPONSE_EARLY	HALLMARK_ESTROGEN_RESPONSE_EARLY	Details ...	200	0.25828	0.806459	0.984496	1	1	5960	tags=20%, list=11%, signal=22%
HALLMARK_APICAL_SURFACE	HALLMARK_APICAL_SURFACE	Details ...	44	0.322027	0.788546	0.837838	1	1	5300	tags=25%, list=10%, signal=28%
HALLMARK_PI3K_AKT_MTOR_SIGNALING	HALLMARK_PI3K_AKT_MTOR_SIGNALING	Details ...	105	0.261512	0.759367	0.991597	1	1	11721	tags=35%, list=21%, signal=45%
HALLMARK_PROTEIN_SECRETION	HALLMARK_PROTEIN_SECRETION	Details ...	96	0.237698	0.676598	1	0.99771	1	14116	tags=36%, list=26%, signal=49%
HO107 Gene sets enriched in PaTOM
NAME	GS<br> follow link to MSigDB	GS DETAILS	SIZE	ES	NES	NOM p-val	FDR q-val	FWER p-val	RANK AT MAX	LEADING EDGE
HALLMARK_MTORC1_SIGNALING	HALLMARK_MTORC1_SIGNALING	Details ...	200	-0.460032	-1.49312	0.00283286	0.0947387	0.098	12023	tags=42%, list=22%, signal=54%
HALLMARK_CHOLESTEROL_HOMEOSTASIS	HALLMARK_CHOLESTEROL_HOMEOSTASIS	Details ...	74	-0.479828	-1.38217	0.032538	0.157215	0.285	9399	tags=45%, list=17%, signal=54%
HALLMARK_XENOBIOTIC_METABOLISM	HALLMARK_XENOBIOTIC_METABOLISM	Details ...	200	-0.397411	-1.2943	0.0213333	0.240203	0.538	12798	tags=46%, list=23%, signal=60%
HALLMARK_P53_PATHWAY	HALLMARK_P53_PATHWAY	Details ...	200	-0.37242	-1.20878	0.0486322	0.375401	0.81	11700	tags=46%, list=21%, signal=58%
HALLMARK_REACTIVE_OXYGEN_SPECIES_PATHWAY	HALLMARK_REACTIVE_OXYGEN_SPECIES_PATHWAY	Details ...	49	-0.440994	-1.19101	0.158014	0.361294	0.865	6058	tags=27%, list=11%, signal=30%
HALLMARK_ADIPOGENESIS	HALLMARK_ADIPOGENESIS	Details ...	200	-0.332944	-1.08525	0.198276	0.711689	0.991	13141	tags=41%, list=24%, signal=53%
HALLMARK_FATTY_ACID_METABOLISM	HALLMARK_FATTY_ACID_METABOLISM	Details ...	158	-0.333152	-1.05245	0.285354	0.773546	0.996	13056	tags=41%, list=24%, signal=53%
HALLMARK_UNFOLDED_PROTEIN_RESPONSE	HALLMARK_UNFOLDED_PROTEIN_RESPONSE	Details ...	113	-0.345927	-1.04632	0.315789	0.706469	0.996	15267	tags=55%, list=28%, signal=76%
HALLMARK_INTERFERON_ALPHA_RESPONSE	HALLMARK_INTERFERON_ALPHA_RESPONSE	Details ...	97	-0.332412	-0.997334	0.431818	0.874816	1	11723	tags=36%, list=21%, signal=46%
HALLMARK_TNFA_SIGNALING_VIA_NFKB	HALLMARK_TNFA_SIGNALING_VIA_NFKB	Details ...	200	-0.288336	-0.934871	0.65252	1	1	10848	tags=38%, list=20%, signal=47%
HALLMARK_OXIDATIVE_PHOSPHORYLATION	HALLMARK_OXIDATIVE_PHOSPHORYLATION	Details ...	200	-0.284656	-0.929268	0.708333	1	1	13056	tags=33%, list=24%, signal=43%
HALLMARK_HEME_METABOLISM	HALLMARK_HEME_METABOLISM	Details ...	200	-0.282672	-0.916546	0.703264	1	1	7173	tags=23%, list=13%, signal=26%
HALLMARK_COMPLEMENT	HALLMARK_COMPLEMENT	Details ...	200	-0.274525	-0.899291	0.804688	1	1	9659	tags=28%, list=18%, signal=34%
HALLMARK_ANDROGEN_RESPONSE	HALLMARK_ANDROGEN_RESPONSE	Details ...	100	-0.297684	-0.889143	0.747073	1	1	8106	tags=30%, list=15%, signal=35%
HALLMARK_INTERFERON_GAMMA_RESPONSE	HALLMARK_INTERFERON_GAMMA_RESPONSE	Details ...	200	-0.271829	-0.883893	0.880109	0.962956	1	11332	tags=37%, list=21%, signal=46%
HALLMARK_MYC_TARGETS_V2	HALLMARK_MYC_TARGETS_V2	Details ...	57	-0.296905	-0.825137	0.81069	1	1	15627	tags=54%, list=29%, signal=76%
HALLMARK_HEDGEHOG_SIGNALING	HALLMARK_HEDGEHOG_SIGNALING	Details ...	36	-0.328581	-0.824348	0.758621	0.990819	1	9306	tags=33%, list=17%, signal=40%
HALLMARK_PEROXISOME	HALLMARK_PEROXISOME	Details ...	104	-0.270789	-0.800232	0.966102	0.960196	1	9011	tags=28%, list=16%, signal=33%

[truncated: 2 more sheets: 5J. HO107_kegg, 5K. Hallmarks Summary]
